# Supplementary material for: Arthropod IGF, relaxin and gonadulin, putative orthologs of Drosophila insulin-like peptides 6, 7 and 8, likely originated from an ancient gene triplication
Source: PeerJ. 2020 Jul 10;8:e9534. doi: 10.7717/peerj.9534 (PMC7357564; doi:10.7717/peerj.9534)
Supplement: Supplemental Information 2 — Protein sequences for various insulin-like peptides and their putative precursors, as well as their Genbank accession numbers or the terms Artemis or Trinity. Artemis indicates that the sequence in question was derived from a genome assembly, Trinity that the sequence was obtained using the Trinity program on a collection of transcriptome SRAs. In a few instances a combination of Trinity and Artemis was used to obtain a sequence. [file peerj-08-9534-s002.xls]

## Sheet: Acyrthosiphon
Acyrthosiphon pisum
protein name	identifier	CDS	protein sequence
Gonadulin	XP_003246343.1	ATGACAAAATTTACGATCGTGGCCTTAGTGCAGGCGGCTGTCATGTTTGTAATGCAGGTATCTGTAGAATCATGCGGCGATGAGTTCATCAAGAATATGATAGTGAATGTTTGTGGAATGGGTGGAATAAAACGTTCATTCCCTGACAACAGCCGCCCTGACTCATCATTAGGGCTACATTTTAGGGGGATGGTGACTGACGTCGAACGCGAATTCAAACACCTGGTCGGAGACATTGAAGAAGTGGACTTGCTGCTAAAAACATCTAACAACAAGAATAAACTAAAAGAACCAAACGTCACTCCACTGTGGCTTCGTCCAATTAATTTGCCGGGTTTCAGAGACGACAGATCCAGACACCCAAGAATACGCGGTGACTCCGGAAAGGCCACGATCATA…	MTKFTIVALVQAAVMFVMQVSVESCGDEFIKNMIVNVCGMGGIKRSFPDNSRPDSSLGLHFRGMVTDVEREFKHLVGDIEEVDLLLKTSNNKNKLKEPNVTPLWLRPINLPGFRDDRSRHPRIRGDSGKATIIKRELMNDFRECCNKNCSLKDLKRICGKK
aIGF	XP_029342630.1	ATGAACTCAGCTGTGGTATTGGTGATAGTCATGTTGCTGGCCAGCCACGTTAGCAGCTCACCAATCATAAACTTTTCGTGGGACACACCGAGGCATTTCTGTGGATCGCAACTCGCCAACGTGCTGGCGTTGATCTGCAGCAATGGATACAACTTCCATCCGGCAACTGATGATGTTACCGTCCCAAGTCGCCGTCGAAAAAGAGTGATAGTCGAAGAGTGCTGCGAGAACACTTGCACGCCACATCACCTGAAAGCTTACTGCTGGGAAAATCGAAGGTCTGATACTCGGAGTGTTTTGGAACCGTCCGCGTCTGTAGAGAAACCCTCGGTAGACAAAAACGTGAAACCCCAGAAAGACCCCACGAGTAACACACTAGTAGTAGACAACAGTCTGATG…	MNSAVVLVIVMLLASHVSSSPIINFSWDTPRHFCGSQLANVLALICSNGYNFHPATDDVTVPSRRRKRVIVEECCENTCTPHHLKAYCWENRRSDTRSVLEPSASVEKPSVDKNVKPQKDPTSNTLVVDNSLMQAEQATVKTKSNSIIIPNSKELGRQNGLKTIKYNTVVAYVPKKETVIVQDPVPGRVKTVTPYFDKMPSVIVTKTTQH
Relaxin	Absent
LGR3	XP_008185408.2	ATGCCAGCAACTCGATCGGCCATTATAAGTACTTTCATTATCTCCTGTCTCTTTTCACTGGCCCTTATTACTTTGTACTTAAATTATGGCTCTAGTGATTGTCACGAAGGTTCATTTTTGTGCATCCAGTCGGACGTTTGTATTGCAAATAAATATAAATGCAATAATTTTTCTGATTGTCTACACGGAGAAGACGAAAATTATCTCATATGCACCGACTTCTCTGGAAGTCTGCAACATTATCACAAAGTCATATTCACTGAAGACCCTGAACCAGATCCAAAACCAGAAACGGTACCAGAACTGGAACCAAAACGTAATGATTCAGATATTGAAGATATTGAGTTGCCGTGTGCTTTAAACAATTATCCCGCCAGGTGTGATTGTTTGATTGGAACA…	MPATRSAIISTFIISCLFSLALITLYLNYGSSDCHEGSFLCIQSDVCIANKYKCNNFSDCLHGEDENYLICTDFSGSLQHYHKVIFTEDPEPDPKPETVPELEPKRNDSDIEDIELPCALNNYPARCDCLIGTWLRCNSVGLTKVPRNISSNLKRIAMRSNNIVLSNDSFDEYNLLVMIHLEDNKLTVIPPFVFKHQNKLRYLFLLRNELNVLEKDALYGLDNIRTLFLDNNHLVLLNLNSWKHMVKVKWIYLSNNLLTFKNECFPHLMDLEMLHLQWNRIETINEFMFADLPNLSVLNLSNNVITVVHKNAFQNLLNLSDLNIADNRITTITQEMLHPLKILDKLVLRNNPITRINNVIFTEMKSLSSLDMNGINKENIEMSLFDNLTTLEFLYLKEF…
LGR4	Absent
LGR5-1, partial	XP_029345891.1	TCATTATTTGCAGGATGTTTACAAAACGAATACCGATGTACGAACAAATGTATTGAACTGGTGAAACGGTGTGATAAGATTGCTGATTGCGATGGGGGAGAAGACGAAAAAGATTGCATACCCACTGATAAAGCATGTGATTTCAAAGATGATTGTGGTGATGGATCGGATGAACTTCAATGCAAGCACAGAGAATGCTGGCACGGAGAATTTAAGTGTAAAAATTCAGAATGTATTCGTCCCGGATATCTGTGCGACGGTGAAGTTAATTGTGCAGATGGTTCCGATGAAGAATACTGCGAAACAAGTGATTTTATTAAGTGTGGCGGGAGTCATTCGGTACACTCGACGTTTTGGTGTGACGGATGGCCAGAATGTGCAGACAATCATGCTGACGAA…	SLFAGCLQNEYRCTNKCIELVKRCDKIADCDGGEDEKDCIPTDKACDFKDDCGDGSDELQCKHRECWHGEFKCKNSECIRPGYLCDGEVNCADGSDEEYCETSDFIKCGGSHSVHSTFWCDGWPECADNHADELLCNASCAGNKFQCPNGRCINDANVCDGLCDCLPSIDGNCADELNCTKFYNKTDDVIVCTTGSTLSCWMPGGNPSRCIRQKYICDGQNDCFNGFSISDEFGCDKPNSHLNDEFFRCHDGRWLPFKHRCNYKAECLDGDDETDCEVSLPCGEEQFRCASGECVKSENRCDGRTDCWDKSDEIGCASVPCPGENWSRCKIGKQCVPMEKWCDYRVDCMDGSDEKNCDYRLCKADEFRCDSGQCIPLEYKCKKYREEQMGCVDKSHLRN…
LGR5-2, partial	XP_001948776.2	ATGATATCCGCGCTGCTAACGGCTTTGTCTTTAATGATATTGTCGCTTGCATCAGCGGACGTAAACTTTATGCAATCTTGCGAGTCTCCTGCGCAGTGTCGATGCGATGGCCACGAAGCGACAGAAGTGTCCTGTAGAAATTTGGGATTCACCAGAATACCCGACGACATACCCGTCAATATCACTAAGCTAGATGTGGCCAGTAACAACATTACGGAGATAGATGAACATGTATTTAACCGACTGACCCTATTGGAAGATCTGGTATTAGCTGATAATCCTATTAAAGAGATACACCCCGGAGCATTTCTAAACAATATACGATTAAAACGACTGTCGTTCCAGAAATGTCAGCTTGTCCGGGCGCCATGTGAAACATTCCAGAGTTTCAGACAACTG…	MISALLTALSLMILSLASADVNFMQSCESPAQCRCDGHEATEVSCRNLGFTRIPDDIPVNITKLDVASNNITEIDEHVFNRLTLLEDLVLADNPIKEIHPGAFLNNIRLKRLSFQKCQLVRAPCETFQSFRQLSSLQLDQNHLTEIDDQCFDQLSQLRNLRLENNKLTKVPKQALSLVPTLEALNLGSNSIVDISNDSFSSLPNLVILLLKRNQIGFVDETAFESLTSLKILELDDNQLDTIPVALAKLTSLQELSLSGNNIKFVPEGVLQRSQGLALLELKGNPLIGVHPYAFASLPKLRKLVLSEARELTEFPNLNGTSALEVLRIDRASIYSIPDTLCTTCPKLKSLDIKSNRLSRIPNLNKCKELRVLDLANNHIASLDGSLFRNLSHLHDLLLG…
RTK-A	XP_008185917.1	ATGTGTGGAGAGTGTGACAAAATACGCTGTTTACGTGACAGCTGCCCTGGTTTGGGCGGATGTCGATTATGTGGGAATTTTTCTTCCAATATTTACTATGAACATTACAACTTTTTAAGACCTTCATCTTCAGCTAAATTTTCAAAAGTGAATCCAAAACATTACCGAAAACCGTGGTTGATAGCGACAAAATCTGTATGGAAGTCTGACTTTCTATGTATAGCCCTATGGTGTGTTGCTATTCTTAGTGTCAGTCAAGCATCTGCTGAACACCAGACACAAATTACAAGTTTACCTCCAATAGTCGCACAACCTACAAATAATAGTGGAGTGCACTTCTCAGCTGGGAGAATATGTCAAAGTAAAGATATTAGAAATAAAGCTGAGAATCTGAATGCT…	MCGECDKIRCLRDSCPGLGGCRLCGNFSSNIYYEHYNFLRPSSSAKFSKVNPKHYRKPWLIATKSVWKSDFLCIALWCVAILSVSQASAEHQTQITSLPPIVAQPTNNSGVHFSAGRICQSKDIRNKAENLNALRGCRVIEGFLQIVLIDNANETSYESLSFPELREITGYLLLYRVNGLKSLAKLFPNLSVIRGQDLFMSYAIAIYEMVHLQELGLYNLMDVVRGAVYITKNPMLCFTQTIDWIRIAPSGKESHDIYDNRPVNACPVCPWTNDISCSVSNHTNEPLCWNTEHCQRICPPECGNLSCTDDGTCCHEQCLGGCTGKNHDDCFACKYLADERDCVKECPAETLTYQNRRCILERDCYRMPRSRDLQNGLHLQSWKPFNNKSCVMECPPGFE…
RTK-B	XP_001942660.2	ATGACAATATTATACTTAGATGAAGTACAAACGACTTTTGCTCAAAAAATGCCGTCCATGAACGGGTGGTGGATCGTGTTCGTCTGGCTGTGGTCGCTGTCCGTCGCGACCACGGCCGTCGAGGAGAAGGTGTGCGGCAGCATCGACGTGCGCAACAGTGGCGAACGCTTTTCTGCGTTGCACAACTGCACCATCGTCAATGGTTATGTGCAGATCGTGCTGCTTGACGCCACCACACCGTCCGACTTCGACATCAGCTTCCCGCTGTTGCGCGAGATCACTCAGTACCTCGTCGTTTACCGCGTGGCCGGTCTGTACAACCTGGGAAAGCTGTTCCCGAACCTGATGCTGATCCGTGGATCGCACAGCCCTCATTTCCCGGGACTGGCGCTAATGATC…	MTILYLDEVQTTFAQKMPSMNGWWIVFVWLWSLSVATTAVEEKVCGSIDVRNSGERFSALHNCTIVNGYVQIVLLDATTPSDFDISFPLLREITQYLVVYRVAGLYNLGKLFPNLMLIRGSHSPHFPGLALMIHDNLDLREIGLYSLTNITRGSVIISKNPQLCHATTIDWGQIANGVSNDINVISNDEPAKCNGCSNIGCPEDLCWSHEAGRCQYGKLNGCHPLCAGGCDEPHSARHCFACTAYMHKGECIRECPYGLYGHIRSCLTAEECHSLPVTREESTPDDLNTHYIPFERVCRDECPYGFQVTADKRNCTVCTKTRSGHCQRNCNSFKISDDMLRKNYEYRLHTNCTTIKSLEIEVKYGTSEDVERRLEEYIGKVEVILDQLKIIRSYSLSSL…

## Sheet: Aedes
Aedes aegypti
protein name	identifier	CDS	protein sequence
Gonadulin	Not found
aIGF-short	ABI64122.1	ATGAAACTGACATACGTTGTCGTTTTCCTTCTAATACTTCTGATTCCAAAAACTGTTGACGCAAGAGCCGTGCGAAAATCATGCGGAAAGTACTTAGCAGATCGTATCTCAGATCTATGCAAAGCTCGAGGTGGCTATTCCCAACTAACCTCTGTGGAAAGCGAACGACGATCACACCGCCGTTCAAAACGAGGGATAGTCGAAGAATGCTGCCATCAAAGTTGCACCGATACCATTCTGATGCAGTACTGTATGGAGCAAGTAGAACAACCCGAGGATGTTATGGCGTCCAACGAAGAGAGCAAATCCACAACTCCAGCAGCAACGGAGAGGTCCGTCAATCAACTCCTTTATACTTTTGCAGCCATTCACGACGAGATTTCCCTTCAACACCGTTCC…	MKLTYVVVFLLILLIPKTVDARAVRKSCGKYLADRISDLCKARGGYSQLTSVESERRSHRRSKRGIVEECCHQSCTDTILMQYCMEQVEQPEDVMASNEESKSTTPAATERSVNQLLYTFAAIHDEISLQHRSDGIWNCAAGVQQNKC
aIGF-long	ABI64121.1	ATGAAACTGACATACGTTGTCGTTTTCCTTCTAATACTTCTGATTTCAAAAACTGTTGACGCAAGAGCTGTGCGAAAATCATGCGGAAAGTACTTAGCAGATCGTATATCAGATCTATGCAAGGCTCGAGGTGGGTATTCCCAACTAACCTCTGTGGAAAGCGAACGACGATCACACCGCCGTTCAAAACGAGGGATAGTCGAAGAATGCTGCCATCAAAGTTGCACCGATACCATTCTGATGCAGTACTGTATGGAGCAAGTAGAACAACCCGAGGATGTTATGGCGTCCAACGAAGAGAGCAAATCCACAACTCCAGCAACAACGGAGAGGTCCGTCAATCAACTCCCATTCACGACGAGATTTCCCTTCAACACCGTTCCGATGGAATTTGGAACT…	MKLTYVVVFLLILLISKTVDARAVRKSCGKYLADRISDLCKARGGYSQLTSVESERRSHRRSKRGIVEECCHQSCTDTILMQYCMEQVEQPEDVMASNEESKSTTPATTERSVNQLPFTTRFPFNTVPMEFGTVRPEFNRINAKYLGSRRKHYYRFY
Relaxin	XP_001662922.1	ATGTGGCTTCCGGTGTCGACGACGGTGGCGGCGGCACTTTGGGTCCTAATGGATACGGCGTTCGATGTCGGAGGGGCTAGTTCCAGTGCCGAGGATGCCGCCCTCGAAGTGACATTCAGCGAACGGACCCGTGCCGATTGGGAAAAGGTTTGGCACCAGGAGAGTCACTCGCGCTGCCGGGACAAACTAATCCGGCACCTTTACTGGGCTTGCGAGAAGGATATCTATCGGATTTCAAGGAGAAACGATGATTACGGCGGTGGAAATGGTGCAGTGGGGAAGCGTGCTAATGCGCTACCCTTCCTGGCGCGTTGGACTATTAGCAAAGAGCAAGCGCAAAGCTTTCTGCGCACTCGGCGTACCGGGAAGCGTCGCTCCGGCGGCTCGATAACGGCCGAG…	MWLPVSTTVAAALWVLMDTAFDVGGASSSAEDAALEVTFSERTRADWEKVWHQESHSRCRDKLIRHLYWACEKDIYRISRRNDDYGGGNGAVGKRANALPFLARWTISKEQAQSFLRTRRTGKRRSGGSITAECCTRVGCTWEEYAEYCPSNKRINRYRK
LGR3	Absent
LGR4	XP_021706674.1	ATGTTGGCCGACATGGAAACGGTGATTGGATTTTTCCTGTGGCTGCTGGCGATCGGATTACAAAGTGGTGATTCACTGCACGCATTGGTCCTTCCGGAAACGGATTCACACAGAAGTGCTGGCCACGCAAGTCTCCAGGTAGGCGATGGAGGGCAGCTGGGTTCGAGCTCGCCATCACCGCTAACAACGACGACGACGATGGATCGGGTGCTCATGGAGGAAAGAATAGTGCCAAGCCTGGTATTCCAACATCGCTGTGCGGATGGCTTCTTTCGGTGCAACAGCACGCTGGATTGCATCGAGCAGCGACGGAATTGCGATAAGGTGCCCGACTGTGAGGATGGTTCGGACGAGCGGGATTGCGACGACAACGTCGATTCCTGGTACTGGGATCACCTC…	MLADMETVIGFFLWLLAIGLQSGDSLHALVLPETDSHRSAGHASLQVGDGGQLGSSSPSPLTTTTTMDRVLMEERIVPSLVFQHRCADGFFRCNSTLDCIEQRRNCDKVPDCEDGSDERDCDDNVDSWYWDHLFRKRPGALNDHLPFTSCAWNDFNISCKCRVTEVLCDYKGFTVLPTSLPMDNVTLLDLTGNRFPVLNMNVFEKLPALDTLVLKHCSIEEIEPPARTLNDIYALHLDQNKLKSLPDIFFPPNTWLHILILSGNQITKLTAGNFANLDFLEELDLRDNLIESLEAEVLRPLRNLDKLYLNNNKLTKLDLGMIPILASLRTLSLARNQIRTISVGALNLPKLEHLYLSENRLRMVANNTFSKLPNLLGLFLNDNEISHFQLGSFAGINNL…
LGR5	Absent
RTK	XP_021707186.1	ATGTATGGGTGTTTGAACGTGCTGCATTCCGGAGAATGCGAAGCGACCGAAAAAATGAGGAAGAAAGTGGCGATCAGCAACATAAGTGGCAACAATAGCCAAAGTAGTGAAGAGTTCCTTGGGAGAAGGGGAAGTGCTGCTAGCAGCTGCCGTCGAAGAGGCAGAAGCGAAGAAGTTTCATCAACGTCGTCGTCGACGACGAGACAGTGGTGCAATAATAACAGCGCCTACTACGACGGCGGAAGTGCAAATGAAGAATTAGTGCAACCGGGAAAAATGGGGATGGTGTCCGCGGGGGAAGACGCGTTCCCTACTTCGGCCGGGTTGAACAACCTGCTGGAGCAGTTGGCGACCAAGCACAAGCAAAAGTACAGGACAGAGCGGCGCCGCCTCTGTCCG…	MYGCLNVLHSGECEATEKMRKKVAISNISGNNSQSSEEFLGRRGSAASSCRRRGRSEEVSSTSSSTTRQWCNNNSAYYDGGSANEELVQPGKMGMVSAGEDAFPTSAGLNNLLEQLATKHKQKYRTERRRLCPSGVESSEVTKEAAKWRKCNEEEVMWGRLRGSDANRRIGKLATGVAAAAAAGSVVLRPVKLAWLVMVSLLLFSILVVPVAVVQGDEMKAGQVGPVRKGGVCGSVDVRNSPAHLDRLKDCVVVEGFVHILLIDKYIDSSFENYSFPLLTEITEYLLLFRVNGLKSLRRLFPNLAVIRGDALVGDYAMVIYELMHIEEIGLISLMDITRGGVRIEKNPKLCFANTIDWKAMTVPGTNNYIKDNQKDNVCPICPAESTAVMLPNGSKQKC…

## Sheet: Apis
Apis mellifera
protein name	identifier	CDS	protein sequence
Gonadulin	XP_003250133.2	ATGCGTGGCATGCGAGTCGCTTTATTCGTGGCGATACTGGCCACGATCGTCGAAATCTCGAGGGCCGAGTCGACTCGACAGTCCCTGCAGTGCAAGAACATCGCGAGGGACGTGATTATAAATAGCTGCAAAGGACCAAGGATGAAACGATCCCCGGAGAAATCTGACACTAGTAATACGGATCAGATCGTAAAGGCGACTATATCAGATGTGATAGAAGAAAATCCAGTCAGTATAGAAATAATCGAGCCAGAGGGAAGTTACCATGTACAAGCTAGAATGCCTTTGCAGCATGGCTTTTATGGTGGATATGGACTTATGCCTTCGAGATTCGGAGGGATAGGACAAAATTATCAATCGACCAATTTCCATCAATCAGAGCTTATCACGCCAGGACTC…	MRGMRVALFVAILATIVEISRAESTRQSLQCKNIARDVIINSCKGPRMKRSPEKSDTSNTDQIVKATISDVIEENPVSIEIIEPEGSYHVQARMPLQHGFYGGYGLMPSRFGGIGQNYQSTNFHQSELITPGLEYMDTQYNGLSGGMYGSSLPMRPKYLLRSVKSDDLLGFNLSPEELEELHDEIGDRMPRNSKNLNKKIFQQIAMKCCPNARLCYDNPRIIPCMGY
aIGF-short	XP_026297929.1, corrected	ATGCCACGAAGCGGTTTCAAAACGGCCATGTTCAGGCCGAGCAGGGCCAGGACGATAGTCCTGGTCGGTTTGGTGTTGCTCACGCTTCTCGACGCCGTGAACGGCATACCGTACAAGAGATCGTTGCTCAGGCTGTGCTCGAAAAGTCTCAGCGACGCCCTGTACCTCGCGTGCAAGGGTCGTGGATACAACGAGCCGTTTTCGTACAGCGGCGAGGACGACCCTATGGACGTGGGGCCCGGACTCGCGGAGGAGTGTTGCTACCATCAGTGCAGCTATGCTCAGCTTGAACAGTACTGCAAACCGGATAACGCCAGCTCCGTGGACGCCGTAAAGAGTCCGGTCTGGATAAAATACCCGTACCTGTCCACGAGGTCGGCAGCCTCGTCGTCGTCGGAA…	MPRSGFKTAMFRPSRARTIVLVGLVLLTLLDAVNGIPYKRSLLRLCSKSLSDALYLACKGRGYNEPFSYSGEDDPMDVGPGLAEECCYHQCSYAQLEQYCKPDNASSVDAVKSPVWIKYPYLSTRSAASSSSEERSRSDIGYVHGTIKCRIHGSKGARKKGANTDRDDDAGGCDGRNSMRRHRTGHCGCRHRRQRRRRPGKMLDKTPGVKTSRHETLKLPVSSNKSE
aIGF-long	XP_026297928.1, corrected	ATGCCACGAAGCGGTTTCAAAACGGCCATGTTCAGGCCGAGCAGGGCCAGGACGATAGTCCTGGTCGGTTTGGTGTTGCTCACGCTTCTCGACGCCGTGAACGGCATACCGTACAAGAGATCGTTGCTCAGGCTGTGCTCGAAAAGTCTCAGCGACGCCCTGTACCTCGCGTGCAAGGGTCGTGGATACAACGAGCCGTTTTCGTACAGCGGCGAGGACGACCCTATGGACGTGGGGCCCGGACTCGCGGAGGAGTGTTGCTACCATCAGTGCAGCTATGCTCAGCTTGAACAGTACTGCAAACCGGATAACGCCAGCTCCGTGGACGCCGTAAAGAGTCCGGTCTGGATAAAATACCCGTACCTGTCCACGAGGTCGGCAGCCTCGTCGTCGTCGGAA…	MPRSGFKTAMFRPSRARTIVLVGLVLLTLLDAVNGIPYKRSLLRLCSKSLSDALYLACKGRGYNEPFSYSGEDDPMDVGPGLAEECCYHQCSYAQLEQYCKPDNASSVDAVKSPVWIKYPYLSTRSAASSSSEERSRSDIGYVHGTIKCRIHGSKGARKKGANTDRDDDAGGCDGRNSMRRHRTGHCGCRHRRQRRRRPGKVSITVQLIPHHFSLLPYPPPPPPPPPLTYSLTYSNFYPRDILLLDHSSSGDMLLTCY
Insulin	XP_026300673.1	ATGTTTGCAAATAGATTATACGTGTTCGTAAATTTAGTACCCGTAGTAGTGATCCTAGTGCCAGTAGCAGAAGTAGTACGATCGGATGTGTTTCAGTATGGCCAAAAGGGACAGACAGTGACAGAAATGCACCAATATTGTGGTCGAACTTTGTCAAGTACATTACAAATAATGTGCGGTAGTGTTTATAATTCTCGATTTAAAAAAAGTAATCAAGAAATGGAGATGGATGATTATATGGCATTTTATGGTTACGATCTATATCCTTATAAATCTATTAAAAATGCGAAAAAAATGATACGATTTCGAAGAAACTCTAAAGGAATTCATGAAGAATGTTGCCTAAAATCTTGCACGACAGAGGAGTTGCGCTCCTATTGCGGTGCCCGTTAA	MFANRLYVFVNLVPVVVILVPVAEVVRSDVFQYGQKGQTVTEMHQYCGRTLSSTLQIMCGSVYNSRFKKSNQEMEMDDYMAFYGYDLYPYKSIKNAKKMIRFRRNSKGIHEECCLKSCTTEELRSYCGAR-
Relaxin	Absent
LGR3	NP_001091689.1	ATGAGGTACAAATATATCGGTACGATAGGCGCGTTCCTGATCGCGACCACGTGCCTTTTGTCGGGGTTGATGTATTATTTCAGCCAAGATACTTGTCCAATGGGAACGTTCCTTTGTCAGAACACCACTATATGCTTACCCCAGAGAAATTGGTGCGACCAAGAAATCCAATGTCCATACGGAGATGACGAGCAAAATTGCTGTCGGTTCATTGTATTTATTTTTCACCCCTCCTTCTCCCTCCCAAAAAGGAATCCATTACAAAAAAATAACGATTTGGACATTTTGTTATTTGCACATGATTATCACGGGGTATTGGACTGGTTTGGCAGTGACAGAGATTCCAAAGCTGTGAAGGAGTTCGTTTGTGATTCCACCGACGTTCCTGTCAGTTGTAAG…	MRYKYIGTIGAFLIATTCLLSGLMYYFSQDTCPMGTFLCQNTTICLPQRNWCDQEIQCPYGDDEQNCCRFIVFIFHPSFSLPKRNPLQKNNDLDILLFAHDYHGVLDWFGSDRDSKAVKEFVCDSTDVPVSCKYVMCRATCQGYSDIPRNLSSQTTSITLYDSSIERVSAGAFAQYSEIRILYLDGSNIRELEKGAFANLTKLFWLALDNNEIGEFLPGHFTGLIKLESLKANKNRLTMADFSDLKGSVYLKLINLNENQLTSKGLRLSELPELSEISMQRNKIKGIEEDTFQNLEQLVELNLAFNEITTLPLNVFQPLKNLTSLQLGYNHLHNLPITVLSPLTRLRSLDLEGINLDSLEKDTFNVFEMLDFIYFKKFHYCATYTPNVKRCRPTSDGVS…
LGR4	Absent
LGR5	Absent
RTK-A	NP_001233596.1	ATGGAGCCGTCAACGTGGTGCACGCGCAGGCTCGGCGGCGGCGTAGCGACGTCCGCGGAGTCGACGATCGCCGTGACTCTCGCGAAACTTGGCGCGACGACCACCTCCTCCCGTCTCTCGAGCGACGCTTCCGCGATCATCCCCCAACCCGACCCCTGCCCCTCTTCCTCGCCGCAGCACCACGACCACGGACCTTTCCCGTCGCTCTGCGACCTGTGCGAGCGGCTTCGCGGCGGACGCCTCGTCTCGGGCGGACGGTCGGAAACGGACGAGGAGGAGGAGGGGGGCCGCGGTCGGATGACGAGACGCGGGCGATCGGTGGCGGATCGCGGCCACGCTTCCCCCGCAGGGGTCGTGTCGGCGAAGGATCGACGAAGGCCCGACGACGGCCCTTCCTCG…	MEPSTWCTRRLGGGVATSAESTIAVTLAKLGATTTSSRLSSDASAIIPQPDPCPSSSPQHHDHGPFPSLCDLCERLRGGRLVSGGRSETDEEEEGGRGRMTRRGRSVADRGHASPAGVVSAKDRRRPDDGPSSSGCVSSVVRWNSTRSARSLPATSHEQQTLTWTILFLFLVLVFSASADLQKPTSRERSSKEEGVCQSIDIRNTVRQFSRLKGCRLVEGFVQILLIDNAEPSEYTNISFPELREITGYLLLYRVKGLRSIGRLFPNLTVIRGHSLFINYALVAFEMMNLQEIGLHSLTTIVRGSVRFEKNPALCYVDTIDWDLIAKAGKGEHVISGNNPKNACPVCEKHCPQRLTKQDEYLCWNQQHCQRICDRKCENNACDEAGNCCHSSCLGTCSG…
RTK-B	XP_026298813.1	ATGGGGGGGACGAGGAGGTGGTGGCGGCGGTGGTCGCCGGTGATGTTGTTGCCGCTGCTGTTGTGCGCCGCCGTGTCGCTGGCCGCTTGCCAATTCGACGCGACTTGGAACACGGCCGCTCTCGACGACGATTACGACGAGATCAGGAGAGGATACGTGGCCGATTACCGTGGGATCGAGGAGTCGGTGCTCGGCAGTGGCAACCGCCGGGAAGAAAGGGGCGCTCGGGATCTCGATCCACGGGATCCGTTCTACGAGAGAATCGGCGCCTACAGGCGCAACAGGGCGATAGATTCCAGGTCGACGGAAGCGAACACGAGATTGGCGGAGGAAGGTGGCCAACAATCGAGGCTGGCGAAATCGAGCGCGAAGTCGAGCGACTTGGGCCGCGACAAGGGG…	MGGTRRWWRRWSPVMLLPLLLCAAVSLAACQFDATWNTAALDDDYDEIRRGYVADYRGIEESVLGSGNRREERGARDLDPRDPFYERIGAYRRNRAIDSRSTEANTRLAEEGGQQSRLAKSSAKSSDLGRDKGRRYKNVTIGDGICQSIDIRNTASAFGIMKDCRVIEGFLQIVLIENNSERDFQPISFPLLREITGYLLLYRVNGLKTLSNLFPNLEVIRGNILLTDYAFMVYEMQNLQEIGLKKLTEISRGSVRIEKNPALCYTTTLNWDLIVSAGENVIKDNGEEASCPGCSHCPAGYCWTSQYCQRMEKPKCHEQCLGECHGPTESKCYVCKHYRHEGKCVETCPAHLYSYLSRRCVTKDECVRMNRLRRVYYVLEDGLAWRPFNGSCVTHCPDG…

## Sheet: Athalia
Athalia rosae
protein name	identifier	CDS	protein sequence
Gonadulin	XP_012255959.1	ATGCTTATTAACGGTGTTAGTTTACCGCGATCGGTTGCTCGGGTTTTCGCGATTGGTGTTATAATCCTACTCGTCGGTTTCGATCACCCGAATGTAACAGCCATTGATATTTATAACTGTAAAATGAAGGTGCGAGATATGGCTTTGAAGTTCTGTTCCGATCCTGCAGGTACAAGAAAGAAACGCGACATTTCCATCGGTGCAGAGTCGGAGAGTGAGGTACAACGTTCGAGGGATTTAGAAATCGGTGATCCACGTTTCGGCTTTGCTAGTCTGAATTCGGGAGCCGACCTAGGCTTAACATTGACCCAAAACGAGGAGGAAGATTTGTTTATGACACTGAGTCAACGTCTCTCGAGGGCTGCCAAGAACAAGAATCAGACAATGCGTATGATAAAC…	MLINGVSLPRSVARVFAIGVIILLVGFDHPNVTAIDIYNCKMKVRDMALKFCSDPAGTRKKRDISIGAESESEVQRSRDLEIGDPRFGFASLNSGADLGLTLTQNEEEDLFMTLSQRLSRAAKNKNQTMRMINAFAAKCCGENRHDECNDAANVIACP
aIGF	XP_012255971.1	ATGATATCCCTGAGGACGACGATGACACCCACAGAAAGAAGAAGCCACACGGCTTGCACGGCTCTAGTGGCGACTGTTGTAATTCTTCAGGTGATACTCATGCAGAGTAAGAGGGTCGAAGCCATGCCCTACCATCAAAGGACATTGAGACTCTGCTCTCGGAGTCTCAGCGACGCGTTGTTCCTCGTTTGTAAAGATCGAGGATTCAACGAACCCTTTTCATATTCCGGTGAAGTGAACGACGAGGAAGAAAGACGACCTGCTTCGACGACAGGACCTAGAAGAGGACTTGTTCAGGAATGCTGTCATCGGTCGTGTAGCATTGAACATCTTGAGAGGTACTGCAAACCATTGCCGCAACCTACTCAAAGGGACGATACTGCAACGCGAGGAAACGCA…	MISLRTTMTPTERRSHTACTALVATVVILQVILMQSKRVEAMPYHQRTLRLCSRSLSDALFLVCKDRGFNEPFSYSGEVNDEEERRPASTTGPRRGLVQECCHRSCSIEHLERYCKPLPQPTQRDDTATRGNAIGYQEKR
Relaxin	XP_012255730.1	ATGCGAGCATCCACATTAGCTTTTGGTTGTTTGGCTTTAGAAGCCCTTGGAGCAATAGGGGCGACGGATCATCTCGTCAATCTTGAACGCGTCTTCAAGGAGAGGTCTAGAGCAGATTGGGAAAACGCCTGGCATCGTGAAACGCACGCTAGGTGCAGAGAAACGCTTCTTCGGCATCTTTACTGGGCATGTGAGAAGGATATTTATGGAGTGAGTCGCCGGTCGGTGAATTTTTCGAAGCCACCACCGCCACCTTGGGTATCTGGATGGCGAGCCAAAGAGATGTTGAGATACAGGAGAGATCTTAGGAGAAGAAGTCCCGCCGCTGTGGCATCTATTACTCAGGAGTGTTGCGGTGGACCTGGATGTACTTGGGAAGAATATGCGGAATACTGTCCA…	MRASTLAFGCLALEALGAIGATDHLVNLERVFKERSRADWENAWHRETHARCRETLLRHLYWACEKDIYGVSRRSVNFSKPPPPPWVSGWRAKEMLRYRRDLRRRSPAAVASITQECCGGPGCTWEEYAEYCPANKRVDKRTRLSADEPML
LGR3	XP_025602003.1	AGCGCGATTTCAGAATGAAGTATAAACACACCGCCAAAGTCGGAATATCCTTGGTATCCTTTCTCATCCTTCTCTCTGGTTTGATGTACTACTTTGGACAAGACAAGTGTCCCAAGGGAACATTTCCGTGTGCGAATTGCACGATCTGTATTTCCCAAAGCGCTTGGTGCAACGGATTGATAGACTGCCCAAACGGTGATGACGAGAATGAAGAAGAATGCTACCACCGATTGATTACAGAAGTTTTCGTATGCCCCGAACTATGCGACTGCGGTAACACCACGTGTGAAGTATCGTGCGAAAACGTTGGATACGAAGAGATTCCCGGAAACATAGCACTGCGGGGTAATTTTATAACAGCTGTATTGAAAAAAAACTTAAGCCCTTACAAAAAGCTCA…	RDFRMKYKHTAKVGISLVSFLILLSGLMYYFGQDKCPKGTFPCANCTICISQSAWCNGLIDCPNGDDENEEECYHRLITEVFVCPELCDCGNTTCEVSCENVGYEEIPGNIALRGNFITAVLKKNLSPYKKLRSLYLNENRIIHIEPGAFENQKQLIWLVLSSNRLNEIHKGDFMGLESLEMLLIEDNLIEFADLSDFTNQSTLEWIGLTKNMICSNCLTLPYLPCLKDLYLDMNQIEEISENLLSTLPSLTGLSLQNNKIRSVHENAFRNLHELSELNLAFNRIVKLPTDLFLSMGNLQTLRLGFNPIENLTISVLRPLQALQSLDVQEIEIDNMDKNMFAMLPNLYFVYFKKFHYCTTYAPHVQVCRPRTDGVSSLSHLLGKPILRAAVWGISCVTC…
LGR4	XP_020711651.1	CGCTCTCTCTTCAACCCTTGGTCAACCTTCGTACTCTATACCTAAACGGAAACCAGCTGACCACTATTAAAGGTTCTTTTCCGTGCCTAGAAAATATGGCAACGCTTTCTCTAGCGAACAACAAACTACGAGATATCCCAGTGAACGCTTTTGTCAACTTACCCGGTCTAATGTACTTATTTTTATCCGGCAATAGATTGATCAAACTTCGTACCGGCAGCTTTAATAATCTGGATCATTTACTCGCCCTGAACTTGAACGAAAATGCCATCGACGAAATCGAGATCGAGGCGTTTTCTCCTCTGGTTAATTTGACGTCTCTGGACTTGAAGGGGAACAAATTCCGAAAACCGGATCGTACGGTGTTAAAGTCGCTCGGCAAGCTCGAATATGTGTTAG…	LSLQPLVNLRTLYLNGNQLTTIKGSFPCLENMATLSLANNKLRDIPVNAFVNLPGLMYLFLSGNRLIKLRTGSFNNLDHLLALNLNENAIDEIEIEAFSPLVNLTSLDLKGNKFRKPDRTVLKSLGKLEYVLVFLYFDEFAMCLAARWVRVCEPKGDGISSLQHLLDNPILRASVWMMAVCACTGNILVLLGRLLARESNAVHSLYIRNLALSDLLMGLYLILIAAADIVYRGRYIDYEEIWRHSVTCNLCGFLSTLSCESSALILSLVTWDRFVSVTQPLARRQPSPRRATLHLVALWLASGIVAALPLTGASYFGNEFYGSNGVCLSLHIHDPFAKGWEYSAVMFILVNTIALVFIIYAYVRMLREIKISSVALRSTQESQERAVAQRFGVIVATDC…
LGR5	Absent
NOTE: XP_020711651.1 is annotated in genbank as a G-protein coupled receptor GRL101, but this is incorrect.
RTK-A	XP_012260906.2	ATGATGAAAAATTCACGAAGACTGCAGCGCCGTAACAGCAAAAACTGCAGTACAAGTAGCTCGACGGACGATGATCGCGTTAACGGCGTTGGTTCGGTTATGACGAGAAATTTTAACGCTATTAAAAAATCAAACGGAATTAACGACGATGACGAGGATTGTAACAACGATGTGAACACGAAGGTAGTCACGTCGTCATCGACATCAGCGTCGGAAGATGACGTAGAAAATTTTTGCGACAAAGGAGCGAAGGTGTTCCAGTGTAGAAATTGCAGTCCCGGCACTGCGCTTGGAGAGGAACTGGATAACGAAGAATACGGGAGAGCGATCGACGGCTCGTCGCCGTTGACGGGGAGACTTGGCCACCGTCAGAAGCCGCAGCAGCAATGCGAACTTTGC…	MMKNSRRLQRRNSKNCSTSSSTDDDRVNGVGSVMTRNFNAIKKSNGINDDDEDCNNDVNTKVVTSSSTSASEDDVENFCDKGAKVFQCRNCSPGTALGEELDNEEYGRAIDGSSPLTGRLGHRQKPQQQCELCERLQGCESKDKSSDVDGNERRGAGGGAGAGAGGGECCYTDGRRNRNNGHQTKRGSKEYGDVNDGCTGHPMDPVSPPSPMDCGRRRCDVPLQCRLRCASSVVRWRSVPTSHNDRDGVYVDNYTGDKTSNEETNNNKHLQYYSKSSPPTTPQRSTSSSSSSCSSSSSSSSSSSSRRLPDNKQTSCLSKYFLNKSASIYSSVRLLKFSWTFAALIILLTANVNVANAQVNRVNTEISTAVTKRDVCQSVDVRNSVHQFSRLEGCRVVEG…
RTK-B	XP_012259845.1	ATGAGGGCGAAAAAATTCTTCATTATTATTTGCATCCTGACTTCGGTCCTGTGCGAAGAAAAAGATGAGCTTCGAAAAGCCAACGCCGTTCCGAGGCAACGCGACAAAACTTCGCTCGGAAAGTACAACGGTGGCAATGTCGTGGAAAAAGAGACAAATACCGAATTCGCGGGGGAGCGAAAAAGTCAGCCCGCGAACGAAGACTCATCTAATCGGGCGGATCGAAGCAACGCGTTTCTCACCGTCCTAGGAAACATCGAAAATACCGGAAACGCATCCTCGTCGGTCGCCAAAAATAACAACGAACAGGAACGAAATCCTTTGTCAAAAACGGAACAACAATCGACGCAAGCCAACCGACCGACGTCGAATCACAAAGCTAATCAAAAATGGCGCGGA…	MRAKKFFIIICILTSVLCEEKDELRKANAVPRQRDKTSLGKYNGGNVVEKETNTEFAGERKSQPANEDSSNRADRSNAFLTVLGNIENTGNASSSVAKNNNEQERNPLSKTEQQSTQANRPTSNHKANQKWRGKYGSPKEVTIFDGICPPTDIRNSVDNFNRIKDCVVIEGFLQIVLIDRDVNETTFENVTFPKLREITGYLLFYRVNGLKSLTNLFPNLEVIRGQTLITDYALMVYEMPNLQELGLKKLTEITRGGVRIEKNPSLCYVNTVNWTLIVNTGETFIKFNKNEGACPGCQQCNPGHCWTSKHCQVTLKPECHSECLGWCTGPANTDCYVCKHFRHAGKCVKQCPPNYYGYLDRRCITEEECLNMNRTVHQIAYSGVTKDPNWRPFRNSCIS…

## Sheet: Blattella
Blattella germanica
protein name	identifier	CDS	protein sequence
Gonadulin	PSN45462.1; GBID01001517.1	ATGAAGAACTTCCAGGCACAGGTTATTGTTATAACAGCCGCAATATTGCTACACCAATGTGCTGGAAGACCTGAATATGAGGATTGTAACAGAAAAATACGAAGACAGATTCTTGAGTCTTGTAGCAGTGAAAAGGGAAAAAGAAGCGCTGAATATGACACTCCGTCACTTCCAATGCATGACGAACCATTACAAAACGCTCCGTCATCAGCTTTACTGGGTAGAATCTTGGGAGTGCCTTCACAATGGACAGCCGACGATGTTGCAGTGAACAATGCAAATCGACAAGTTAAAAGGAGTCCAGAAACCATACGACAATTGATGATAGACTGTTGTCTAGCGAACTGTTCACCAGACAGATTTCTGGGGATGTGCTGA	MKNFQAQVIVITAAILLHQCAGRPEYEDCNRKIRRQILESCSSEKGKRSAEYDTPSLPMHDEPLQNAPSSALLGRILGVPSQWTADDVAVNNANRQVKRSPETIRQLMIDCCLANCSPDRFLGMC
aIGF-short	Trinity	ATGTTAAAGTGTGGCATAGTCACAGCTCTAGTTTTGGTAACTACAATGGTATCGGGAGCACCAACGATTCGGATGCAAATGTGTGGAAGTCAATTGGCCAATACATTGGCCCAGATCTGTTCTGCTTATGGATACCATGATCCTTTCAGCCAAACAAGAAGAGTCAATTCGCCGTCATCTGGAGTTAATACAACTCCGAATAGACTTCGGGTAAGAAGAGGAGTAGCTGATGAATGTTGCAAGACAGGTTGCACTCTGGACACCATGGAACAGTACTGCAGTGCACCCCTCACTCCTGCACAAAGGGCTCGTTTCCTACAGCAATACCAGAGTAACGCCCTGAATCGCATCCTGCAGGAAGTGCCATCAGGATCATCATTGAACGCTGGTAGTAAAATC…	MLKCGIVTALVLVTTMVSGAPTIRMQMCGSQLANTLAQICSAYGYHDPFSQTRRVNSPSSGVNTTPNRLRVRRGVADECCKTGCTLDTMEQYCSAPLTPAQRARFLQQYQSNALNRILQEVPSGSSLNAGSKISKDPKNDLSSKGDSEEIERQQNHIAPVIGTINPSYFGVPVFLSPRLKKQETQQDRHRK
aIGF-long	PSN45461.1	ATGTTAAAGTGTGGCATAGTCACAGCTCTAGTTTTGGTAACTACAATGGTATCGGGAGCACCAACGATTCGGATGCAAATGTGTGGAAGTCAATTGGCCAATACATTGGCCCAGATCTGTTCTGCTTATGGATACCATGATCCTTTCAGCCAAACAAGAAGAGTCAATTCGCCGTCATCTGGAGTTAATACAACTCCGAATAGACTTCGGGTAAGAAGAGGAGTAGCTGATGAATGTTGCAAGACAGGTTGCACTCTGGACACCATGGAACAGTACTGCAGTGCACCCCTCACTCCTGCACAAAGGGCTCGTTTCCTACAGCAATACCAGAGTAACGCCCTGAATCGCATCCTGCAGGAAGTGCCATCAGGATCATCATTGAACGCTGGTAGTAAAATC…	MLKCGIVTALVLVTTMVSGAPTIRMQMCGSQLANTLAQICSAYGYHDPFSQTRRVNSPSSGVNTTPNRLRVRRGVADECCKTGCTLDTMEQYCSAPLTPAQRARFLQQYQSNALNRILQEVPSGSSLNAGSKISKDPKNDLSSKVRRQQDKKGQRGNNRCRCRRRRRRGKGDSEEIERQQNHIAPVIGTINPSYFGVPVFLSPRLKKQETQQDRHRK
Insulin-1	CDO67721.1	ATGGTGTGGAAATTTTGTTTGTGTGTGATGATTGTAAGCATCATGTGTGCTTGTGCACTACCAGAAAATCCATCAACTATGTTCCAGTTTGTAAGAAAAAGAGAAACTCCACACAGGTACTGCGGCAGACATCTTGTTTCTATATTACAACTTCTGTGTGGAAGTAATTACAACGGAGACATTGAAAAGAAGAGAAGTTCAGAAATAAGAGACAGCAAACCAATGCAAGATGCTGATGAATTGCCTTGGCTTCAGTCGCAACCCTTTGAAGAAGGTTCAGAAGCAGAATTCCCTTTCCGTTCTCGGTCAGTTGCCAATAGCCTGAGGAATAGGCTCTTCCGGAGGCACTCAAGAGACGGAGGCATTGTCGATGAATGCTGCATATACAAAGGATGTACA…	MVWKFCLCVMIVSIMCACALPENPSTMFQFVRKRETPHRYCGRHLVSILQLLCGSNYNGDIEKKRSSEIRDSKPMQDADELPWLQSQPFEEGSEAEFPFRSRSVANSLRNRLFRRHSRDGGIVDECCIYKGCTTSELAEYCLDR
Insulin-2	SOX29888.1	ATGATCTCCCACACGTCTTGTCAGAACTACATGTCATCAATTTGTAAACGCAAAAAGATGTGGAGAATTTGTTTACAACTGGTGGCTATAGCAGCTTTATGTTTATGTACGCTTGCCCAAGCACAATCAGATTTGTTCCAGTTTGCAGATAAAAGAAATACAAACAAGTATTGCGGTAGAAATCTTGCAAATATGCTTCAGCTTGTTTGCAATGGCAATTATTATCCCATGTTCAAAAAATCTTCACAAGACATGGATGACATGAATGACTCGGGCTTCTGGATTCAACCATCAACAATGGAAGAACAACAACTACAGTATCCATTTCGTTCAAGATCAAGTGCGTCAGCTCTTGTTTCTGGATCTTTCAGAAGGCGCACAAGAGGTGTTTATGACGAA…	MISHTSCQNYMSSICKRKKMWRICLQLVAIAALCLCTLAQAQSDLFQFADKRNTNKYCGRNLANMLQLVCNGNYYPMFKKSSQDMDDMNDSGFWIQPSTMEEQQLQYPFRSRSSASALVSGSFRRRTRGVYDECCRKSCSIQEMASYCGKR
Insulin-3	SPC71616.1	ATGTGGAAGGTTTTCCTGAAACTGGTAGTCCTCATGACGATTTGCTTCTCATTGTCAGAATCACAGTCAGATCTGATTGAGTTCATGGAGAAAAGACAGAGCAAGAGGTATTGCGGGAATAAACTGGTGGACATGGTTCGACTGGTTTGTAGTTCAGTCTACTACACCCCAAGTCCTAAATCAACGACGACTACAACTACAACTCAGATTCCAAGTCTGGACAAAAAATCAGATGATGCTGGTGATGATTTCTGGATGCAGCGACTAATACAAGAATCAGAAGACCAATACTACATGTTCCCTTTCCAATCCGAGGCAAGAGCTCACAATATATTAAAGCGCTACCCAAGAGGCATTGCAAATGAATGTTGTATCTACAAAGGTTGCACTATAGAAGAA…	MWKVFLKLVVLMTICFSLSESQSDLIEFMEKRQSKRYCGNKLVDMVRLVCSSVYYTPSPKSTTTTTTTQIPSLDKKSDDAGDDFWMQRLIQESEDQYYMFPFQSEARAHNILKRYPRGIANECCIYKGCTIEELMSYCGK
Insulin-4	SPC71617.1	ATGTGGCAAGCCTTCTGCAGACTTCTTATCATTGTGACAGTGTGTGTATCACTGTCAGAATCCCAATCGGATGTTTACCAAATGATGGACAAGAGACAAACTAGGAGGTACTGTGGGAGCAATCTGGTGGAGATCATGCAATTTGTCTGCAATGGAAGCTATAACGGCATGAGCACACACTTGAGTCAGAAAAAATCAGAGACAGACGATGATTTCTGGATGCAGCTACTTCAAGGAGAAGAACAGTACAAGTACCCATTCCGTTCTCGATCAAGTGCTCACAGAATATTCAAGCGCTATCCAGGAGGCATCGCCTACGAATGTTGCATCTCCAAAGGTTGTAACATTTACGAACTCAGGAGTTATTGTGCACCTTCTTCTAAGTAA	MWQAFCRLLIIVTVCVSLSESQSDVYQMMDKRQTRRYCGSNLVEIMQFVCNGSYNGMSTHLSQKKSETDDDFWMQLLQGEEQYKYPFRSRSSAHRIFKRYPGGIAYECCISKGCNIYELRSYCAPSSK
Insulin-5	SPC71618.1	ATGAAAATGTGGAAAATACTGTTAGCAATAGCGATTGTTGGAATTGTGTGGTCAAATGCACTTCCGAAAGACTCGGCAAGCAAGATGCATATGATACGAAAAAGACAATCGACTCATCGGTACTGTGGTCCTCATCTCGTTTCTGCACTTCGCTTGCTCTGCAACGGAAGATACTATACTCCAGATGAAGATGAGGATGATACGACAACGGAAAAAAGGAGTACAACAACCAATGAACTTGAAGATATTGATAACCCGATATTGGCGAAACGAAAGTATTCTGAAGAATCTGAGAAACCACAGTTCCCATTTCGATCCCGAGAAGAGGCAAATTCATTGAAACCCAAATTCTTCCGGAGAAAGAGGAGGATGATCGTAGAAGAGTGTTGTAACTTAAAA…	MKMWKILLAIAIVGIVWSNALPKDSASKMHMIRKRQSTHRYCGPHLVSALRLLCNGRYYTPDEDEDDTTTEKRSTTTNELEDIDNPILAKRKYSEESEKPQFPFRSREEANSLKPKFFRRKRRMIVEECCNLKGCSVNELMEYCAD
Insulin-6	SPC71619.1	ATGAAGAACGCCTACTTGAGCCTATTTCTGGCAGCTGTCACGTGTTTTTGTTTATCTGATTGCCAATCAGAAACGTTTCAAGTTGACAAGAGACACGCCTCCCGGAAATACTGCGGACATAATCTGGTCCTTGTTATGCAACTGGTTTGTGATTCACGATACAATTCACCAAGGCCAAGCAATCCCAGTAAAAAGTCAGATACGGATGATTTTTGGCAACAGCTAGAAGTCCAGTCGTCAGAGCAAGAATACAGATTTCCCTTCCGATCGCTCTCAAATGCGTTCAGACTGATGAAACGTGGCGGTGGTATAGCGGACGAGTGCTGCTATAACAAGGGGTGTACATACGACGAGCTGAGATCTTACTGCAGTACTTAG	MKNAYLSLFLAAVTCFCLSDCQSETFQVDKRHASRKYCGHNLVLVMQLVCDSRYNSPRPSNPSKKSDTDDFWQQLEVQSSEQEYRFPFRSLSNAFRLMKRGGGIADECCYNKGCTYVELRSYCST
Insulin-8	PSN37588.1, corrected	ATGTTTCAGATATGGAAGCTAAGTCTACTTGTGATAATGGCATACTTTGGTATCGTTCTAACTGAAACGATTAATACAATGACTAATAGATACTGTGGACCAAATCTTCGCATTGAGTTACAAAGAGTTTGTAGCAGCAGATATAATGAGCTTAGTCGGAGGGACACGAAAGACTCTGCTGAATTTCCATTTCATTTCGGAATTGTGAAACGGAATCCTCCATCTTTAATGAGTAGAAGATCATTCCGGAAACGTAGACAGGCTGCTGATGAATGCTGCACTAATAAAGGGTGTACTATAGCCGAACTTAGATCATACTGCCAAGACGAT	MFQIWKLSLLVIMAYFGIVLTETINTMTNRYCGPNLRIELQRVCSSRYNELSRRDTKDSAEFPFHFGIVKRNPPSLMSRRSFRKRRQAADECCTNKGCTIAELRSYCQDD
Insulin-9	PSN38238.1, corrected	ATGTGGAAAATACTGTTAGCAATAGCGATTGTTGGAATTGTGTGGTCAAATGCACTTCCGAAAGACTCGGCAAGCAAGATGCATATGATACGAAAAAGACAATCGACTCATCGGTACTGTGGTCCTCATCTCGTTTCTGCACTTCGCTTGCTCTGCAACGGAAGATACTATACTCCAGATGAAGATGAGGATGATACGACAACGGAAAAAAGGAGTACAACAACCAATGAACTTGAAGATATTGATAACCCGATTTTAGCAAAACGAAAGTATTCTGAAGAATCTGAGAAACCACAGTTCCCATTTCGATCCCGAGAAGAGGCAAATTCATTGAAACCCAAATTCTTCCGGAGAAAGAGGAGGATGATCGTAGAAGAGTGTTGTAACTTAAAAGGATGT…	MWKILLAIAIVGIVWSNALPKDSASKMHMIRKRQSTHRYCGPHLVSALRLLCNGRYYTPDEDEDDTTTEKRSTTTNELEAKRKYSEESEKPQFPFRSREEANSLKPKFFRRKRRMIVEECCNLKGCSVNELMEYCAD
Relaxin	PSN45470.1, corrected	ATGCTACTGCCGGTGACGACCGTCACTACACTCTGTCTGCTCTTCGAGATCTCTAGATCCACCAACTCGGAGCAAGAACTGGAGGAAATGTTCAAAGCAAGATCTGATAATGAATGGGAAAACGTTTGGCACCAAGAACGCCACACCAGGTGTCAAGAAATGCTATTACGTCATCTGTATTGGGCATGTGAGAAGGACATCTATCGGTTATCCCGAAGAAATGGTTTCCAAGATCTTCAGCTATTGGATAAGTATAATCCTAAATATCCTTTCCTGAGCGTGGTGGAAGCTCGAGTTTTCCTGAGGAACCGCAGAGGAAGACGCCGTCGATCAGCAGAACCATCCATCACGGACGAGTGTTGCCACAACTCTGCAGGCTGCACCTGGGAAGAATATGCT…	MLLPVTTVTTLCLLFEISRSTNSEQELEEMFKARSDNEWENVWHQERHTRCQEMLLRHLYWACEKDIYRLSRRNGFQDLQLLDKYNPKYPFLSVVEARVFLRNRRGRRRRSAEPSITDECCHNSAGCTWEEYAEYCPANKRLRKFV
LGR3	Trinity	ATGGGGAGTGGCGGCGATCTCGACCACACTGCCGGACGCTCATTCACCATGCAGTGCAAACGTAGCATCGTGTACGGCGTCCTTGTCATCCTTGTACTAGCGGTCCTTGCCGTCGTCACCAACATCTTCAGCCAAGGCGACAATTCCTGTGTGAAAGGGACATATCCCTGCAGCAATTCCACAATATGCCTCAAGAGAATGTTCCTATGCAACGGCTATAACGATTGCCCAGAGGGTGACGATGAATCCAAGCTGACGTGCTCGGACATCCATGCCAGTGACTATATTGGCCATCTGATCGACATATACAACGCGTCCGAGTACGATCACTGTGAGCTCGTGAACGTACCACCTGACTGTAATTGCACGCACTACACGTGGTTAACGTGTAAATACTTG…	MGSGGDLDHTAGRSFTMQCKRSIVYGVLVILVLAVLAVVTNIFSQGDNSCVKGTYPCSNSTICLKRMFLCNGYNDCPEGDDESKLTCSDIHASDYIGHLIDIYNASEYDHCELVNVPPDCNCTHYTWLTCKYLGWKNVPQDVSGNVTRLNLANNSIELTPDIFKNYKLEFLHLGNNEIDELPEGVFAGQDTIIRLILSYNRLTTIRSGILRDLKQLQWLMITNNNLSYIDLDDFEYLNLTWVELSNNSLTFEGQMFPAVPNLKQLSLENNSMEEIGEHTFSNLDALNNLDLQGNRIRYIHPNAFRRLYRLERLDLSKNEIQTLPSTIFHDLEVLMKLNLAFNPMQCIPEDLFRVKTLLSLNLDDIEIENIDVEMFSYASKLEFVYFKKFYYCSYTPEVK…
LGR4	Trinity and Artemis	ATGATTCTACTGCATCTCTGTTCAACAATATTTCTGATTGCAGAGTCGTTGGTCTGGTGTCTCGAGTGTAAGGAGGGGGAGTTCAAGTGTAACAGCTCCCGAATTTGTGTACCCCAAGAGCGAATCTGCAACAAGATCGCAGACTGTCCTGACAAAAGCGACGAAAAGTCATGTGCCGATAAGGACGATGACCGGTCTTGGAACCATCTATTTCGCAAACATCCAGCTGCCGATCTGGACGAAAACACGTCTGGATGCGAACTGAAGAATTGGACTTCTGAAGTATGTGTGTGCACAGGAAGAGCGATTTTGTGCCATCATGTGGGTCTAGAGAAACCTCCTTCCGGTTTGCCATCCAACGGGATACAGCTTCTAGACTTAACGGGAAACTTCTTTCCG…	MILLHLCSTIFLIAESLVWCLECKEGEFKCNSSRICVPQERICNKIADCPDKSDEKSCADKDDDRSWNHLFRKHPAADLDENTSGCELKNWTSEVCVCTGRAILCHHVGLEKPPSGLPSNGIQLLDLTGNFFPVLSAETMHLPNLETLVLTHAGVRSVLPDTFTSTPKLRSLHLSNNQLKTLPEPMFQANNSLEILILRYNEISTLPKGAFKNLHHLRELDLQHNLLKDVHGDMLKPLIQLSKLYLSENKLESVPKFGLMTLLSELSLANNCIAWIEPGSFSELPNLQHLYLSWNRLWLLKNDTFSNLFELRRLISVLEIGAFQELPKLTSLDLKGNLLKKLNKEVLRHLSNLEYIYFHDFKLCSSALHVRVCQPKGDGISSLQHLLDSIVLRASVWIM…
LGR5	Trinity	ATGAGTGTGGCTCATCTCTTCCCATGCATTTTCATCACCTTCCTCGTAATATCTCATTTCAACTACACAGCAAGCTCTACGAATGAGCCTGTCCTTGTCAACGAAGGAATCGAGAATACGGTTCCAGGAGCCAGTTTCTTAGTGCCATGCAACTCAAGTGCGGATGTATTCCATTGCGACCAAGGAACCTGCATCTCCATATCCAGCTTGTGCAACGGAATTCCGGACTGCCAAGACGGAAAAGATGAGAGCGTCGCACAGTGCGGTTGTCTTCCAAACGAGTTCCGATGCAGTAACTCCTGTGTGGACCTAGTGAGGCGCTGCGATCGTCATTCTGATTGTTCAGAAGCGGAAGACGAAGAGGGCTGTGAGAGCTACAAGTGTCCGGACACGCACTTC…	MSVAHLFPCIFITFLVISHFNYTASSTNEPVLVNEGIENTVPGASFLVPCNSSADVFHCDQGTCISISSLCNGIPDCQDGKDESVAQCGCLPNEFRCSNSCVDLVRRCDRHSDCSEAEDEEGCESYKCPDTHFKCNNHFCIPEYNVCNFVDDCGDGSDENKCTHRKCWKLEFKCTNGECIRPGFLCDGTQDCKDGSDESDCGPERFVTCGDGSRMHNYYWCDGWPDCPDNHADELNCQKCDGADEFLCPNGRCIRRANLCDSQCDCVPSPGSSLISQPCADEVNCESYYTNVNGVHLCNTSVTLNCIEPSQNRDKDRCIHPEYICDKTNDCQNGNYLSDEFGCPYSSDLIGDSILCSDNRSLPRTLECDFKWDCLKGNDELNCEIRDCLEEEFRCSNGQ…
RTK-A	CDI30232.1	ATGGACACTGACTGGTGGAGGTGGCGATGGCAAAGCGTCATCATCATATTCTTCTTTGTGTGGATGGTGCCTGCACAGCTCATCCCCCAGAATGACATCAAAGTAGTGCAAAAGAGTGGTGTGTGTCCAAGCATAGATATACGAAACAGAGTGGAAGCGTTCAAGCGGCTGAATGGTTGTAAAGTCGTGGAAGGCTTCGTACAGATTGTGCTTATAGACCAAGCATCGGAGAGCAGCTTTGCAAACCTCCCTTTCCCAGAACTACGCGAGATCACGGATTATCTGCTGCTGTACCGTGTCAATGGCCTTCGATCTATTGGCAGCCTTTTTCCTAACTTGACTGTGATTCGTGGGGAAACGCTGTTTCTGAACTATGCACTTGTCGCTTTTGAGATGATC…	MDTDWWRWRWQSVIIIFFFVWMVPAQLIPQNDIKVVQKSGVCPSIDIRNRVEAFKRLNGCKVVEGFVQIVLIDQASESSFANLPFPELREITDYLLLYRVNGLRSIGSLFPNLTVIRGETLFLNYALVAFEMIHLQEIGLYSLTDILRGSVRIEKNPLLCFVDTVEWDLIAKKGRGEHFITGNRSPNECPMCANDLMHCRNASSTKPLCWNLTKCQKICPTECGSRSCTDSGMCCHELCLGGCTGPNSTDCMACRDVVFENRCIKKCPTNHFKYLNRRCMSDIECRNITKPRERNYDMRMKPYKPFNDSCVLECPPGYVETEFEHNRYNCTPCKGPCRKECPGVNVDSIAAAQKMRGCTYIRGSLEIQIRGGKNVVKELEENLNMLEEIEGYLKIVRSF…
RTK-B1	PSN49099.1 corrected	ATGATGAGCCATCATCCCGCTTCGATTCTGCTGGTGCTGCTTCTGGCCTTTGGGACGGTGCTGTCCGAAGAAGGGGGCACTATCTGCTCCAGCGTCGACGTCCGGAACACAGTGGGCGATCTTGAGCAGCTGAGCGGCTGCCGCGTGGTGGAGGGTTTCGTGAGAGTGGTGTTGATTGACAAAGCGAACGCCTCCGATTATGACGGCATCAGCTTTCCTCAACTTCGGGAGATTACGGACTACCTACTGTTCTACAGGGCCGCGGGGCTACTCAGCCTAGGGTCCTTGTTTCCGAACCTCACGGTCATCAGAGGCAACTCGCTCTTCGTGGACTACGCTCTGGTTGTGTACGACATGATGCATATCACGGAGCTGGGGCTCGGCAGCCTGACGACGATT…	MMSHHPASILLVLLLAFGTVLSEEGGTICSSVDVRNTVGDLEQLSGCRVVEGFVRVVLIDKANASDYDGISFPQLREITDYLLFYRAAGLLSLGSLFPNLTVIRGNSLFVDYALVVYDMMHITELGLGSLTTILRGSVRIENNRHLCFLQSVDWKSIIVHGELYATNNNPEQVLCPACPAACEDHHCWGQSVCQKVPQKDDDGCDEQCLGGCSGPGPDRCSACTRVVDENGICAQNCPPDRFEFMGRRCVTEEQCRASEVPSVHLQRTVLPGLPSKAWIPFNGSCCLMCPLGYQPVLNEHGKHTCERCVGYCRKVCGSGDRIPVESIFHIQQLNGCTYINGSLIVRLLMGKQILQELEDNLDGIEEISGFLKVYFSYPLTSLNFFKKLRVIHGTDLENG…
RTK-B2	PSN49106.1 corrected	ATGTGGTGGTGGGGGGCTCTGGCGCTGGTGCTGGCGGGGTTTTGGGGGTTGGCGGAGGGGACGACGGTGGTGACGATCAACAGCCACCACCACCCCCAAGACGCCGTGAAGGGCCAGAGCAGCATCTGCAACAGCATCGACATCCGCAACAGCGTCAAGGACTTCGAGCAGCTGCGCAACTGCACCGTGGTGGAGGGCTTCGTGCAGATCGTGCTGATCGACAAGGCCAACGAGTCCGACTTCGAGAGCCTGAGCTTCCCGCAGCTGCGCGAGATCACCTGCTACCTCATCCTCTACCGCGTCAAGGGCCTCAAGAGCCTGGGCACCCTCTTCCCCAACCTGACCATCATCCGGGGCAACACGCTCTTCCAGGACTACGCCCTCGTCGTCTACGAGATG…	MLRRRLMWWWGALALVLALWGVAEGTTVVTINSHHHPQDAVKGQSSICNSIDIRNSVKDFEQLRNCTVVEGFVQIVLIDKANESDFESLSFPQLREITCYLILYRVKGLKSLGTLFPNLTIIRGNTLFQDYALVVYEMLDLQELGLWSLTAILRGSVRVEKNYQLCYYNTVAWERLTNGEHYIENNKAASSCPGSGVCEAPGCDKAMCWGSPCKPLRALADCHELCLGGCSGPRADQCFVCRGVLNDGECLPECPPDRYSYLGRRCVNASECQSMQTSHSIDVQPYGEFSLTNWWPFNRTCVHQCPPDYQKLETANGTLCQSCHGPCSIECRGGVVSSIADAQLLRGCTTITSLEIFIRGSGSHIVRELEENLAAIEEIQGYLKVSRSFPLTSLNFLKN…

## Sheet: Bombyx
Bombyx mori
protein name	identifier	CDS	protein sequence
BombyxILGF	NP_001138796.1	ATGAAATTTTCTGCGGTTTTTGTGATCCTCCTCGTTCTACTGACGGTGGCCGTGCTGAGTGAAAACGCGGGCCGTACCTACTGCGGTCGCTACCTGGCCCGTACCTTGGCCAATCTCTGCAGCGACGCTGGTCAGGAAAAGCGCGGCGAAGACTGGTCATGGCTGTCCGCATCCGGCCGTAAGGATGGCGCCGTGACTGAGAATGGCGTCGCCAACGAGTGCTGCCTCCACCCCTGCACCCTAGAGGTTCTGCTTTCCTACTGTTAA	MKFSAVFVILLVLLTVAVLSENAGRTYCGRYLARTLANLCSDAGQEKRGEDWSWLSASGRKDGAVTENGVANECCLHPCTLEVLLSYC-
Gonadulin	Not found
aIGF-short	XP_004927853.1	ATGTTGGTGAGCAACGCCATCCAGCTTACAGTATTCATGGTAGCTGTTTTATGGAAAAACGAAGCCGAAGCGGCGACAAAAGCTTCTGTCAAGTTCTGTGGTCGCCACCTGAGTGAGATCATGAGCAGAGTCTGTCACGCATACAACGGTCCTGCATGGGACGTTCCTACAGTTGAACAACCCGGTGGGTTGCTTCGACGAAAACGGCAACTTGGCATCGCCGACGAGTGCTGCTTAATGGGCTGCACTTGGGAACAATTAAGCGAATATTGTTCTATTATTGCATATTCAGAATCGCCATTAGAAGATTTAGAATCTCACGTAATCGCAGATCGTTCGGCGGAACAGGAGAACCTAGCGGCTGGTGCTAAAACGACGACTACAACGACGACACCGGCT…	MLVSNAIQLTVFMVAVLWKNEAEAATKASVKFCGRHLSEIMSRVCHAYNGPAWDVPTVEQPGGLLRRKRQLGIADECCLMGCTWEQLSEYCSIIAYSESPLEDLESHVIADRSAEQENLAAGAKTTTTTTTPAVAIIKNAVRAAPVVGTVSPLITWGRTLNTDLPRPDNDRYAYVVYT
aIGF-long	XP_012547407.1	ATGTTGGTGAGCAACGCCATCCAGCTTACAGTATTCATGGTAGCTGTTTTATGGAAAAACGAAGCCGAAGCGGCGACAAAAGCTTCTGTCAAGTTCTGTGGTCGCCACCTGAGTGAGATCATGAGCAGAGTCTGTCACGCATACAACGGTCCTGCATGGGACGTTCCTACAGTTGAACAACCCGGTGGGTTGCTTCGACGAAAACGGCAACTTGGCATCGCCGACGAGTGCTGCTTAATGGGCTGCACTTGGGAACAATTAAGCGAATATTGTTCTATTATTGCATATTCAGAATCGCCATTAGAAGATTTAGAATCTCACGTAATCGCAGATCGTTCGGCGGAACAGGAGAACCTAGCGGCTGGTGCTAAAACGACGACTACAACGACGACACCGGCT…	MLVSNAIQLTVFMVAVLWKNEAEAATKASVKFCGRHLSEIMSRVCHAYNGPAWDVPTVEQPGGLLRRKRQLGIADECCLMGCTWEQLSEYCSIIAYSESPLEDLESHVIADRSAEQENLAAGAKTTTTTTTPAVVGSDEHVHVRGETGLASSHGYGRARGRRCWCRRKRRSGRRRASLAIIKNAVRAAPVVGTVSPLITWGRTLNTDLPRPDNDRYAYVVYT
Relaxin	Absent
LGR3	Absent
LGR4	Absent
LGR5	Absent
RTK	XP_021206178.1	ATGCTGGAGGTGCGGCGTGGCGTGATGAGGCGCGCCTGTGACCGTCTTGGCTGGCCCGCGGTGGCGTGCGCTCTGCTGATAGCTTGCGCACGCACATACGCCGGCACAGAAGTTGTACCTGCACGGGGAGTATGTCCGTCAATGGACCTACGAAACAATCCGGACCAGATCAGACGTTTGGAAGGATGTCGGGTGATCGAGGGTCAGCTCAGTATCGTTCTGATGGAGCGGGCCACAAATCAAATATTCGACAACATGAGCTTCCCGCAGTTAAGGGAAGTTACCGGCTATATATTGATATATAGAACTAAGGGCTTGCGCAATCTTGGTGATCTGTTCCCAAACCTCACCGTGGTGCGAGGGATGCAGCTCTTCAAGGATTTCGCTCTTGTAATATTT…	MLEVRRGVMRRACDRLGWPAVACALLIACARTYAGTEVVPARGVCPSMDLRNNPDQIRRLEGCRVIEGQLSIVLMERATNQIFDNMSFPQLREVTGYILIYRTKGLRNLGDLFPNLTVVRGMQLFKDFALVIFDNEHLEALGLNSLMKIERGGVRIQHNDRLCYTNTIDWSRITRDDAEIIVRSNYDTRLCGLCPNAQSRVEEDHRQSLPQCPADTKGKLLCWDEKHCQKICPSACGDHGCMSNGTCCNSACLGGCDGPLASNCFVCKKFSFEYGSEMTCMESCPGGTYELSRRCVTEQECRSMSPPPQPVGAADSTYFRFAIKVPAYKTFNSSRCLFMCPSGYMEVGNETNATCQPCPRSGCVRECLGGKIDSVATAEQFRGCTHIKGKMEFTLRSSG…
IRTK-like	KWMTBOMO11157	ATGGGCAGCCTACAATTGTCTATTATGGAGCGCACTAAGAAGCAAGACTTTAAAAATATTAGTTTTCCGAACCTCAGAGAGGTGACCCATTTCCTTCTAGTATACAGAGTGCAAGGTCTCCAGTCACTAGGTATTCTCTTTCCGAATCTAGCTCGTATAAGAGGAGAAGTATTACTGAACAACTATGCTCTGATTATATACGATATGCCGAAACTTAAAGAAATCGGCCTCTACAGTCTATTGAAGATAGATCGGGGCGGGGTCATCATTTGGGGCTTGCCTCAAGCATGCTACGTGGACACGGTTTACTGGAAAATTATAGCTCCGCGCGCGAGGCACGTTATCAGTCCGCCGGACAAGCATTCTCTGCGACCCTGCAACGTATGCAGATGTAGCCTT…	MGSLQLSIMERTKKQDFKNISFPNLREVTHFLLVYRVQGLQSLGILFPNLARIRGEVLLNNYALIIYDMPKLKEIGLYSLLKIDRGGVIIWGLPQACYVDTVYWKIIAPRARHVISPPDKHSLRPCNVCRCSLNSSLNHCWNNMKCQRYLEGPEGEVCDKQCLGCRKTNATVCSVCRHFTYRGNCLPECPNSTILLGTSKYCITAEDCHDMDGWTWNKTCIFQCPVDYLQVRKPDGKTCEYCRNCHQTCESLTVQTTESIQLVERCVYINGSLTIHLGSLIEAMTELRTFLSRIEVISEYLVIYSSSTVTSLDFLSSLRHIKGNKLVGEKFSLVIHDMINLHSLFNENVSKNLQIDHGTYQMFNNPLLCMSHIDKIKDLFPEEPAEEDVIQGTNGYGGN…
	from http://silkbase.ab.a.u-tokyo.ac.jp/

## Sheet: Bombus
Bombus terrestris
protein name	identifier	CDS	protein sequence
Gonadulin	XP_003397005.1	ATGTGTCAGATTCGAGTGGCGTTATTCACGACGATGTTGCTGGCAATAATCGAGATCTCCATAGCCGACACGATAAGCCGACAGTCCTTACAGTGTAAAAACATCGCCAGGGATGCGATTATGAATAGCTGCAAGGGAGAAAGGATAAAACGATCCATGGACAATGTCCAGCAATTACTTCGTTATCTACGCGATGAGAATGTCGAAGTTTCACGGCATCCAGAAAATCTCCTCGGCTTCGGCTTAAGCTCTGACGAATTGGAAGAACTTCTGGACGAGGTCGGCTATAGAATGCCTAGAAGTTCGAGGGATCTGAGCAGGAAGATCTTCCAAAGCGTTGCCATGAAATGCTGCCCAAATCCGAAATTATGCTACGATAATCCAGGAATAATTCCTTGC…	MCQIRVALFTTMLLAIIEISIADTISRQSLQCKNIARDAIMNSCKGERIKRSMDNVQQLLRYLRDENVEVSRHPENLLGFGLSSDELEELLDEVGYRMPRSSRDLSRKIFQSVAMKCCPNPKLCYDNPGIIPCMGY
aIGF-short	Trinity	ATGCCACGAAGCGGTTGCCGCGCGAAAACCACCATGTTTGGAAGAAGCAGAGCGAGGACGATAGTCCTGGTCGGCCTGGTGTTGCTCACGCTCCTCGACACGGTTAATAGCACTCCTTACAAGAGGTCCTTGCTCAGGCTATGCTCGAAAAGTCTCAGCGACGCTTTGTACCTCGCGTGCAAGGATCGAGGTTACAACGAGCCGTTTTCCTACAGCAGCGAGGATAGTCCTATGGATTCCGTGGGCCCGGGACTCGCGGAGGAGTGTTGCTACCATACGTGCACTTATACCCAGCTGCAACAATATTGCAAGCCGGAGAAGTCCAGTTCCGTGGACGCCGTG	MPRSGCRAKTTMFGRSRARTIVLVGLVLLTLLDTVNSTPYKRSLLRLCSKSLSDALYLACKDRGYNEPFSYSSEDSPMDSVGPGLAEECCYHTCTYTQLQQYCKPEKSSSVDAV
aIGF-long	XP_012166281.1	ATGCCACGAAGCGGTTGCCGCGCGAAAACCACCATGTTTGGAAGAAGCAGAGCGAGGACGATAGTCCTGGTCGGCCTGGTGTTGCTCACGCTCCTCGACACGGTTAATAGCACTCCTTACAAGAGGTCCTTGCTCAGGCTATGCTCGAAAAGTCTCAGCGACGCTTTGTACCTCGCGTGCAAGGATCGAGGTTACAACGAGCCGTTTTCCTACAGCAGCGAGGATAGTCCTATGGATTCCGTGGGCCCGGGACTCGCGGAGGAGTGTTGCTACCATACGTGCACTTATACCCAGCTGCAACAATATTGCAAGCCGGAGAAGTCCAGTTCCGTGGACGCCGTAAACAGCCCGGTCTGGATAGAAAAATACCCGTACCTGTCCACGAGGTCGGCAACCTCG…	MPRSGCRAKTTMFGRSRARTIVLVGLVLLTLLDTVNSTPYKRSLLRLCSKSLSDALYLACKDRGYNEPFSYSSEDSPMDSVGPGLAEECCYHTCTYTQLQQYCKPEKSSSVDAVNSPVWIEKYPYLSTRSATSSSLEERSRSDIDYVHGTIKCKIHGSKGARRKGANMDRDDDAGGCDRKNPLRRHRAGHCGCRHRRQRRRRLGKMLERTSGVKSGAPLKKEVETETKATTREAPF
Insulin	XP_020722349.1	ATGTACGCAAATCGATTATACGCGCTCATGAGTTTAATACTCGTGATAGTGATCCTAATACCGCTGGCGGAACATGCATCGGATACATACAAGCAGCGGAACATACATGGATCGGATGTATTTCAGTATGGTCAGAAAGGACAATCTAGGGATCAATCTCGAGATCAATCTCGAGATCAATCTATGACAGAAATGCATCAATATTGTGGCCGAATTTTGTCAAGTACTTTACAGATAATATGCGGTAGTGTTTACAATAGCCGATTTAAAAAAAGCAACCAAGAAATGGAGATGGATGATTATATGGCCTATAGTTACGATCTGCATCCTTATAAGTCTATCAAGAATGCGAAAAAAATGATTAGATTTCGAAGAAATGGACGGGGAATTCACGAGGAA…	MYANRLYALMSLILVIVILIPLAEHASDTYKQRNIHGSDVFQYGQKGQSRDQSRDQSRDQSMTEMHQYCGRILSSTLQIICGSVYNSRFKKSNQEMEMDDYMAYSYDLHPYKSIKNAKKMIRFRRNGRGIHEECCLKSCTTEELRSYCGAR
Relaxin	Absent
LGR3	XP_012168001.1	ATGAGGTACAAACGCATCGGTGCTATCGGCGCATTTTTAATCGCGACCTTGTGCCTGTTATCAGGGCTGATGTATTATTTTAATCAAGACACTTGTCCAGTGGGAACGTTCCTTTGTTACAATACCACAATTTGTCTACCACAGAGAAATTGGTGCGACTTGCAAAGCCAATGTCCTCACGGGGATGACGAACAAAATTGCTATGATTATCACGGTGTATTGGACTGGTTTGGCAGTGACAGAGATTCCGAACCTGTAAGCGAGTTCGTTTGTGATGCCACCGACATTCCTGTCGGTTGTAAGTACGTGAAGTGTCGCGCCACTTGTCACGACTACTCGGAAATTCCGAGAAACCTATCGTCTCAAACTACTTCCATAACTCTGTATGATAGCTCGATT…	MRYKRIGAIGAFLIATLCLLSGLMYYFNQDTCPVGTFLCYNTTICLPQRNWCDLQSQCPHGDDEQNCYDYHGVLDWFGSDRDSEPVSEFVCDATDIPVGCKYVKCRATCHDYSEIPRNLSSQTTSITLYDSSIKRVPMGTFAQYSEIRILYLDGSDIHELEKGAFLNLTKLFWLALDNNQISEFLPGHFAGLTNLESLRANKNRITVADFSDLEGSNALHFINLNENQLTSEGLKLPELPVLSEILLDENNFESIPDTLFAGCPSLKLLSMQKNKIKTIEEDTFRNLEQLVELNLAFNEITTIPLNVFQPLKNLTRLQLGYNRFYNLPMAVLSPLTRLDSLDLEGINLDALPKNAFALFKQLDFVYFKKFHYCATYAPKAKRCRPASDGVSSLSHLLDK…
LGR4	Absent
LGR5	Absent
RTK-A	XP_003393794.1	ATGGAGCCGTTAACGTGGTGCACGCGCAGGCTCGGTGGTAGCGTAGCGGCGTCCGAGGAGTCGACGATCGCCGTGACTCTCGCGAAGGTTGCCGCCACGACCTCCTCCCGTCTCTCGACCAACGCTAACCCTGTCAACGATTGTTCTTCCACCACGACCTGGATCTGCGAAACCACCTGCCGTCTGACTGACACTAGCGAAGATGCGAACAGTGTCCTCCGTCATTGTCACTGTTGGTCAGGCAGTGCCACTCCAGGACACGACGGACCGCCACTTTCTCTCTTCTTGCCGAATCGCCAAAATCAAAGCAACGTTTGCGATCTCTGCGAGCGTCTTCGTGGACGAAGCTGCGATTATTCCACGCTAGACGAGAAAAGCACGGAAGGACGTTTCGATCGA…	MEPLTWCTRRLGGSVAASEESTIAVTLAKVAATTSSRLSTNANPVNDCSSTTTWICETTCRLTDTSEDANSVLRHCHCWSGSATPGHDGPPLSLFLPNRQNQSNVCDLCERLRGRSCDYSTLDEKSTEGRFDRITRRGQRQVVNRDVNHTMISSKISQRDRLVSDASSTSYVSSVVRWSLRPERSFRWTRQKHALAWTILFLLVLVPSTSANLQKGISRGSSKEEGVCQSIDIRNSVRYFSRLKGCRLVEGFVQILLIDNAEPSEYANISFPELKEITGYLLLYRVKGLRSIGRLFPNLTVIRGHSLFINYALVAFEMMNLQEIGLHSLTTIVRGSVRFEKNPALCYVDTIDWDLIAKAGKGEHVIAGNNPRNGCPVCEKHCPQRQTKSDEYLCWNQQH…
RTK-B	XP_012167498.1	ATGAAGATGAGGTGGTTACTGGTGGTCGTGCTCCTTTCCACCACAACGCTGCTGTCCTGCTGCCAACCAAATAGAGTTCGGTACAGGACAAGCCTCGACGATGACAACGACGAGATTAGGAGCAGATACGAAGCGAATTACGCATATACGAACACCGAGAAGGCTACCCCTAGGAACGGACGTCGCGAGAGGAACCTGGACGATTCTGACGATCCGTTTTACGAGCGGATCGTTTCCTACAGAAGCAACAGGGCCATCGATGCTTCCAGGTCGACGGAAGCCAACGCAAAATTGACCCAGCAACCGGGCCAACTACCGAACCTCCCTAAATCGAACGCAAAACCAATCGACGTGGTTCACGAGAAGGGTCGACGAAGGGTCACAAACAAAAACGTGACG…	MKMRWLLVVVLLSTTTLLSCCQPNRVRYRTSLDDDNDEIRSRYEANYAYTNTEKATPRNGRRERNLDDSDDPFYERIVSYRSNRAIDASRSTEANAKLTQQPGQLPNLPKSNAKPIDVVHEKGRRRVTNKNVTIGDGICQSIDIRNSASGFGIMKDCRVIEGFLQIVLIENNSETDFQPITFPKLREITGYLLLYRVNGLKTLSNLFPNLEVIRGNILLTDYAFMVYEMQNLQEIGLKKLTEISRGSVRIEKNPALCYTTLDWDLIVSAGENVIKDNGEEASCPGEERFGCSHCPGGYCWTSQHCQRTERLDCHDQCLGECHGPTESECYVCKHYRHEGKCVETCPSDLYSYLSRRCVTKDECVRMNRLRRVYYVLEDGQAWRPFNGSCVTHCPDGYED…

## Sheet: Camponotus
Camponotus floridanus
protein name	identifier	CDS	protein sequence
Gonadulin	XP_019885040.2	ATGCCTCTACATCGTAGCGAAGTACATTGGATCGCGCTAATTCTCATAATTACGTGTGGGATTTCATGGGCTAGCACACAATGCAAGACAATCGTGATGGACGTACACATGAAGAAGTGCAGGCTCGGTGCTAGAGTCAAAAGAGGCATGGAAAAATTCGATCTCCAGAAATACGACGAAAAATACGAATCGAAGAGACAAGAGCAGTTTGACTACTACCCCTGGCCGAATGATTCAGTGCCTCACGGTGTTCCGCAGAAAAGACAGCTGTCATCCGGACTAATCACCGGCGATATCGCTCTGCCGATCGTGGCGGAGGCTATAAACGGCGCTGCCAAAGCCAGGGCGTACATCGTCTCCGGGACAGGATATTACGATCCCGGTTCAAGTCTGTTAAGA…	MPLHRSEVHWIALILIITCGISWASTQCKTIVMDVHMKKCRLGARVKRGMEKFDLQKYDEKYESKRQEQFDYYPWPNDSVPHGVPQKRQLSSGLITGDIALPIVAEAINGAAKARAYIVSGTGYYDPGSSLLRPTFGRSGYYSLMPYPLDRRSVTPFRTPAFNDDLELNDEELGELYNDIYERSPRASKQEAWRIFLETASKCCQNVDKCLKETMRIPCLASQTS
aIGF-short	XP_011266656.1	ATGACAGACGGCGATCGTGTAACATGCAAAGCGAGACCGGTGTTTCTATTCGTGTTGGTTCTCCTGAGCATTCTGCACATCGCCGACAGCCAAGTCACCTTGAGAAAATCGCATATCCGGATGCAGAAACTGTGCTCCAGAAGCCTGAGCGACGCCCTGTACCTCGTGTGTCGGGAACGTGGCTACAACGAGCCGTTTTCGTATAGCGGCGAAGACGAGCCAAGAGTCGATCCCGGGCCAGGTCTTGTCGAAGAGTGCTGTTATCACTCGTGCAGCTACTATCAACTCGAGCGTTACTGCAAACCTCTGCCCGAAGAGAGACACGACGTTATAGGAGAGTCATACATGGGAAGTGTAGTGAATCTACCTTTCTCGATGACATCGTCGGAGCAGAGATCG…	MTDGDRVTCKARPVFLFVLVLLSILHIADSQVTLRKSHIRMQKLCSRSLSDALYLVCRERGYNEPFSYSGEDEPRVDPGPGLVEECCYHSCSYYQLERYCKPLPEERHDVIGESYMGSVVNLPFSMTSSEQRSGTEHVGTKKRFSP
aIGF-long	XP_011266655.1	ATGACAGACGGCGATCGTGTAACATGCAAAGCGAGACCGGTGTTTCTATTCGTGTTGGTTCTCCTGAGCATTCTGCACATCGCCGACAGCCAAGTCACCTTGAGAAAATCGCATATCCGGATGCAGAAACTGTGCTCCAGAAGCCTGAGCGACGCCCTGTACCTCGTGTGTCGGGAACGTGGCTACAACGAGCCGTTTTCGTATAGCGGCGAAGACGAGCCAAGAGTCGATCCCGGGCCAGGTCTTGTCGAAGAGTGCTGTTATCACTCGTGCAGCTACTATCAACTCGAGCGTTACTGCAAACCTCTGCCCGAAGAGAGACACGACGTTATAGGAGAGTCATACATGGGAAGTGTAGTGAATCTACCTTTCTCGATGACATCGTCGGAGCAGAGATCG…	MTDGDRVTCKARPVFLFVLVLLSILHIADSQVTLRKSHIRMQKLCSRSLSDALYLVCRERGYNEPFSYSGEDEPRVDPGPGLVEECCYHSCSYYQLERYCKPLPEERHDVIGESYMGSVVNLPFSMTSSEQRSGTEHVGTKKRKVDDLKRERHRGKGGRNIDDECKGKPDVKKRHRSRHCRCRRRRLECRRAGKVSRREAKLLANQFVTSSPTNKPTSSPTIS
Relaxin	Absent
LGR3	XP_025269022.1	ATGAGATATAAACACATCAGTCTCGTCGGTGCATCACTAATTACGGCGCTCTGCGTACTTTCTGGACTCATGTACTACTTCAATCAAGACAAGTGTCCTGTCGGTACGTTCCTGTGTCATAAAAGCACCATATGTATGCCGCAACGTAGCTGGTGCAATGGTGTATCGGATTGTCCGTATGGCGACGATGAATCCACGGAAAATTGCTTTGACATGCACGGAACTTGGGATTGGTTTATGAAAGACAGAGACTGGGGAAACTCGATGGATTGCGATGCATTTGAGGACGCGCTAGTTGATGACAGATGCATCTACGATGCATGTCGTGTGACTTGTATGAATTATACCGAGATGCCTCAGAACTTGTCATCGAATGTCACAGCGATTTTCTTAACTGAA…	MRYKHISLVGASLITALCVLSGLMYYFNQDKCPVGTFLCHKSTICMPQRSWCNGVSDCPYGDDESTENCFDMHGTWDWFMKDRDWGNSMDCDAFEDALVDDRCIYDACRVTCMNYTEMPQNLSSNVTAIFLTENSLTHLPRNALSRYPEIRLLYLDNNDIVELETGAFLHQTELFWLVLTNNRIKEILPGHLMGLNKLETLRLDQNRIVTANFSDLENSTTVYLINLSKNMLMEFTLKLSQLPTLTEIILDGNRFESITEDLFAGCPALKSLSMEDNSIRNIDVNAFRNLQQLVELNLAYNRIVAIPSDVFQPVNNLSKLLIGYNPIVELPMTLFNPLNNLRSLGVEDINMDNMEKNAFDMFSNLDFVYFKKFHYCMTYAPKVQKCRPISDGVSSTSHL…
LGR4	Absent
LGR5	Absent
RTK-A	XP_011251746.1	ATGAAGTCTCCGGCTTTCGCGTGCCGCAAAAATCGCAGCGCGACATTCGACGTGGACGACGAACCTTACGCTTCGGCCGCGTCCTCGTCTTCTTCGGAGACACTTCTCGTCACTCGCCGCTACTGCCATTGCCCCTCGATTTGCGGCGCGTTCGAGGATACGTCGAACGATGCCTCGTCCCAGTCGCCGTCAGAGTCGACGTCGATGTCGACGACGACGTGCGATCTCTGCGAGCGTCTTCGCGGACAAACGGACGGGTGTTCCGATACGATGGACGCGATACGGACAGAAGAGCACTTTGGCCAGCGCGATCGGCGAAAACGCGACGAGAGTGCGAACTCGAGAGCGAAAATTGTCGAGAAGCGCGACAGAACACTGAGGTGCGATAGACTCTCGCGT…	MKSPAFACRKNRSATFDVDDEPYASAASSSSSETLLVTRRYCHCPSICGAFEDTSNDASSQSPSESTSMSTTTCDLCERLRGQTDGCSDTMDAIRTEEHFGQRDRRKRDESANSRAKIVEKRDRTLRCDRLSRYESSSARCASSVVRWNHLAAGFHKSTEWRRLLWIVFLVFLASSPDLAAAQQNSTDGVCQSIDIRNSVDQFLRLNGCRVVEGFVQILLIDRAEQSAYANLSFPDLVEITGYLILYRVSGLRSIGRLFPNLTVIRGHSLFINYALVAFEMMHLQEIGLHSLTNILRGSVRFEKNPTLCYVDTIDWDIIAKAGKGEHVISGNKITNGCPVCDKSCPSRQTKPDETLCWNRQHCQRVCDHKCGDNACDINTGKCCNSSCLGGCTGLSNAN…
RTK-B	XP_011263724.1	ATGAGGACGAGGAAGTCGTTGCTGCTGATCGTTCTGCTTTGCGTGGTGAGCTTGGCGCTCTGCCAGGAGAAAAGGTGGTCGAAGTCGACCACGAAGCACCGGGATAAAAGCTCTAAGAACAAGCACGATCGCGATTACGCGGACAAGACGAGGGAGGAGGAGGATTCGGAGGAGCAGTTCGATCGAAACTCGGCCTACAACTTCGGCTTCCTGCCCGACAAGCCCTATAGAAACAACAGAGCGATCGACGACTCCAAATCTATGGATGTCGGGATGCCCAAGGACAATCAGTCTAGTCAATCGTCGAATCTGCCCAAGTCTCACGTGAAATCGAGCGAGGAGGTGGGACGCGAGAAAGGACGACGACCCAAGAACATAACTATCGCGGATGGCATTTGT…	MRTRKSLLLIVLLCVVSLALCQEKRWSKSTTKHRDKSSKNKHDRDYADKTREEEDSEEQFDRNSAYNFGFLPDKPYRNNRAIDDSKSMDVGMPKDNQSSQSSNLPKSHVKSSEEVGREKGRRPKNITIADGICQSVDIRNNVNNFSLLKECHVIEGFLQIVLMENNTESDFDNVTFPELREITGYLLLYRVDGLKSLTKLFPNLEVIRGDILLTDYAFMIYEMKNLQEIGLTSMTKISRGGVRIEKNPALCFTNTLNWSVIVPAGENFIKDNRNEQNCPHMKGCSQCPGGYCWTAQHCQLLERSRCHEQCLGKCYGPSDSECYVCKNYRHDGRCIESCPPELYAYLSRRCISNAECQKMNQVRRFSKTEETWRPFNGSCVTQCPDGFEDDIDEKNATTC…

## Sheet: Centruroides
Centruroides sculpturatus
protein name	identifier	CDS	protein sequence
aIGF-1	XP_023214050.1	ATGCCATCACATTATCCAGCCTTTTGCTTGTTTCTGTTATTGGTCTTGAGCCAATACAGTTCGAATGGAGAGAAAGAAGCTAAATATCGAGCTTGCGGGGATCATCTAACTGAACTTCTAAACTTGATTTGTGGTGGAAGGTTTCATGGTCCAGATACAAATCAACAGAGCACTACAAGATCTTTATACAGATCTCTTTCCAGACGTTCTTTTATAGGAATGAGGAGAGGAGTGGTAGATGAATGCTGCCATGAGGCTTGCCCAGTTAGTACTTTGCGTTCTTATTGTTTAGATCCTCTATCGTCGTCGTCATCGTCACTAATAGAATTGTTGAGTTCTGCTGTTGAAAACAATGGTGCCGAAACTATAAAGCTTGCAGGTACAAGTAGTATAGAAGAC…	MPSHYPAFCLFLLLVLSQYSSNGEKEAKYRACGDHLTELLNLICGGRFHGPDTNQQSTTRSLYRSLSRRSFIGMRRGVVDECCHEACPVSTLRSYCLDPLSSSSSSLIELLSSAVENNGAETIKLAGTSSIEDTLSTQEVIDQVSTTHRPNLGLFPRNRPFFISMSSPLFINKKISYKSP
aIGF-2	XP_023223183.1	ATGTCGGCCGCTCGGACGTCCAAATCTACGCTCCTGCTGCTGTGCGTTATCCTGGTGACGCGCCTGCCTTCTCCTCACGCATATAAATTTTGTGGCAGGGCCCTCGCCGACATCCTCTCCTTGATCTGCCAGAATAGGGGTGGACTCTATTCTCCCGATTCAGATGCGGAGATGAAAAAGAACGAGATCTTTTATGAATTGGGATATTACAAATCGAAACGGCGCGGAATAGTGGACGAATGTTGCAAGAAATCTTGCACGTTTGAAACTCTTGCCAGCTATTGCGCTCTGCCTTTTCAAGTCGACAAACCCTCCGAACCTCTCTACAACGGACTGGTGCGTGAAGCTTTGCTACAACTTAGAAAAAACAGGAAATTATTGGAGACTTTCAAAACAGTT…	MSAARTSKSTLLLLCVILVTRLPSPHAYKFCGRALADILSLICQNRGGLYSPDSDAEMKKNEIFYELGYYKSKRRGIVDECCKKSCTFETLASYCALPFQVDKPSEPLYNGLVREALLQLRKNRKLLETFKTVPRTFKKTFQPTEKPEVRRKNLGFFTRNKPFIYVPRK
Insulin-1	XP_023238965.1	ATGAAAATAGAAGTTGGTTCCATAATTATTCTTTCTCTTTATGTTTGCATCCTTTTGGTGAATATCTCAAATTCTTCGCCACCGTTTCTCCAAAGAGCATTCTATCGCAGAAAAATACAAGCATGTGGTTCCGAATTATCAGATACACTAAGTATCATTTGCAATGGATCTTATTATAGCCCTCCATCCGCCATTCAAAGAAAACGATTTTTTTATACGTATGACGATTTATCAAATCCTTATTGGAATCTTGTGGTCAGACAATACGGACATCCATTTCGAAGAATTTCTCCTTTCTTTTCTAATCGAGAGAAGAAGAGAGGCGTGGTAGACGAATGCTGCCACAATAGGTGCACACTCCAACAGATTCGTGCATATTGTAACCAAACTGAATGGGTG…	MKIEVGSIIILSLYVCILLVNISNSSPPFLQRAFYRRKIQACGSELSDTLSIICNGSYYSPPSAIQRKRFFYTYDDLSNPYWNLVVRQYGHPFRRISPFFSNREKKRGVVDECCHNRCTLQQIRAYCNQTEWVDHEERSLWMK
Insulin-2	XP_023234700.1	ATGAAGCTAGAAGTTTTTCCCATAGTTGTTCTTTCTTTTTACCTGTTCGTGTTTCTGGCGAACGCTTCAATTTCGTCATCTTTGCAACAAAGAACGTTCTATCGCAGAAGAATACAAGTCTGTGGTTCCCAGTTAGCTGATGTACTCAGATTAATTTGCAACGGAACTTATTATAATCCTCATAGCAGACGATTTATCTCTACCTATCATGATTTATCAAATCCTTATTGGAATCTCGTGTCCAGATCATACCGATATCCACTTCAGAATGTTCCAGCTGTTTTTTCTGATCGAAAGAAGAGAGGAGTGGTAGACGAATGTTGCCGCAATAGTTGTACTTTTCAGCAGATAAGTGCTTATTGTGGCCAATCCGAATCCGAAGAACAGGAAGAAGAACGT…	MKLEVFPIVVLSFYLFVFLANASISSSLQQRTFYRRRIQVCGSQLADVLRLICNGTYYNPHSRRFISTYHDLSNPYWNLVSRSYRYPLQNVPAVFSDRKKRGVVDECCRNSCTFQQISAYCGQSESEEQEEERNLWMK
Insulin-3	XP_023238963.1	ATGGCACATTTGGTTTCTTCTTCTCCATTCCAACATCGTTCCAATGAACGAAGAAGTATAAAGGCTTGTGGTTCCATATTGGCAGAAACGGTTAGATTGGCTTGCAGCACCATAACCACCACACCCATTCCCGAGGACAAGAGATTTGCTTACAACTACGATGATCTTTTATATCCTGATTTGAATCTTTTAAGTAAATCATATGGATTTGCGAATCCGAGATTGGCTTCTTCGTTCCTCTCCCAACAGAATAAGAAGAGAGGAATTGTAGACGAATGCTGCCGGAAGAGTTGTACTTTCGAACATCTTCTTCTCTATTGTCCTACGTAA	MAHLVSSSPFQHRSNERRSIKACGSILAETVRLACSTITTTPIPEDKRFAYNYDDLLYPDLNLLSKSYGFANPRLASSFLSQQNKKRGIVDECCRKSCTFEHLLLYCPT
Insulin-4	XP_023238961.1	ATGAAGACAGATGTTCGTTCTACATTACTTTGCCTCACTTTTACATGGGTATGCATGGCACATTTGGTTTCTTCTTCTCCATTCCAACATCGTTCCAATGAACGAAGAAGTATAAAGGCTTGTGGTTCCATATTGGCAGAAACGGTTAGATTGGCTTGCAGCACCATAACCACCACACCCATTCCCGAGGACAAGAGATTTGCTTACAACTACGATGATCTTTTATATCCTGATTTGAATCTTTTAAGTAAATCATATGGATTTGCGAATCCGAGATTGGCTTCTTCGTTCCTCTCCCAACAGAATAAGAAGAGAGGAATTGTAGACGAATGCTGCCGGAAGAGTTGTACTTTCGAACATCTTCTTCTCTATTGTCCTACGTAA	MKTDVRSTLLCLTFTWVCMAHLVSSSPFQHRSNERRSIKACGSILAETVRLACSTITTTPIPEDKRFAYNYDDLLYPDLNLLSKSYGFANPRLASSFLSQQNKKRGIVDECCRKSCTFEHLLLYCPT
Insulin-5	XP_023222614.1	ATGAAAGCTCTATTGACGATGTTGGGGGTCTGTTTATGTACTGCTGCATTTCTATTGGTCAGCGAAGCATTACCTACTGATCATCGTATCCAAGTACGAAGAACGAGATTGTGTGGAAGACACCTGGTTGAAGCTTTAGCACTAGTTTGTGATAGCGAATACTACGAACCTCAACCCCTCAGAAAGCGCAAGAATATGATCAAAATGCCATGGAAATCTTTGATGGAAGTACCGGAAGGTGTTGGATTTTTAGATCGGAAGCGCGCTCTATCATTTTATAGAAACGATGATTTTTTTGAAAGACGAACACGAGGTATTGCTGACGAATGCTGTAAGAAGAGTTGCACTATTAGAGAACTCGCTTCTTATTGTAAACATTCGATTTTTTACGACGACGAC…	MKALLTMLGVCLCTAAFLLVSEALPTDHRIQVRRTRLCGRHLVEALALVCDSEYYEPQPLRKRKNMIKMPWKSLMEVPEGVGFLDRKRALSFYRNDDFFERRTRGIADECCKKSCTIRELASYCKHSIFYDDDTNEKK
Insulin-6	XP_023216052.1	ATGAATGGGAAAATGATAAATTCACGAAAAATTATCTTCTTTCTTCTTGTTTGTACGGTCTTCATTGAACCATACGCATGCCAAGTTGGTAAAGTTCAAGCATGTGGACACGCATTGTACACATGGTTAGTTCAAGCCTGTCTTCCAAAAATTAGAGGATGGAATCTTACAGCTTATCGTCCATATTATGAAGGATTCTTCGATAGAGGAGAAGGACCAACTCTTGTAGAAATGTGCTGCAACAACAGATGTGACTATCCAGTATTGTATGGTTATCAAAAGTGTGAACTCCTCATTCCACACGGTGTTAACGTTGGTTAA	MKLEVFPIVVLSFYLFVFLANASISSSLQQRTFYRRRIQVCGSQLADVLRLICNGTYYNPHSRRFISTYHDLSNPYWNLVSRSYRYPLQNVPAVFSDRKKRGVVDECCRNSCTFQQISAYCGQSESEEQEEERNLWMK
Gonadulin-1	XP_023216046.1	ATGGTGACTTCACGGTATATGATCATTTTTCTATTGTTTTCTTCGCTTTTGATTGTTCCAAACGAAAGTCGAGTGGGTAAAGTTCAAGCATGTGGACACGCACTGTATGTCTGGTTGGTTCAAGCATGCATTCCAAAACTTAGACAATGGAGATTGAACGAATATCGTCCATATGATGACGAATTCTTCAATAGAGGAGAAGGACCAACTCTTGTAGAAATGTGCTGCAACAACAGATGTGACTATCCAGTATTGTATGGCTATCAAAAGTGTGAACTCCTCATTCCACATGGTGTTAATATTGGCTGA	MVTSRYMIIFLLFSSLLIVPNESRVGKVQACGHALYVWLVQACIPKLRQWRLNEYRPYDDEFFNRGEGPTLVEMCCNNRCDYPVLYGYQKCELLIPHGVNIG
Gonadulin-2	XP_023216047.1	ATGAAAAAAGAAATGGTAAATTCGAGAGAACTCTTCTTATTTCTGTTCATCTGTACCATTTTAATTGTACCTCACGGATGTCCTGTTGGCAAAGTTCAAGCATGTGGGCACGAACTATACACATGGTTGGTTCAAGCATGTCTTCCAACACTTAGATCATGGAATCTCACTTCATATCGTCCATACGATGATGACTTTTTCACAATAGGTAGAGGACCTCAACTCGTAGAAATGTGTTGCGAGAACAAATGCGATTATCCAGTATTGTATGGATATAAAAAGTGTGAACTCCTCATTCCCGAAGGTGTTGACATCGATCTATAA	MKKEMVNSRELFLFLFICTILIVPHGCPVGKVQACGHELYTWLVQACLPTLRSWNLTSYRPYDDDFFTIGRGPQLVEMCCENKCDYPVLYGYKKCELLIPEGVDIDL
Gonadulin-3	XP_023242144.1	ATGAAAAGTAAAATAGTGAATTCACGAGAAATATTATTCTTTCTGCTTATTTGTACAATTCTTATTGTACCACATGGCTGTTCTCCACTTGTAAAAGTTCAAGTATGTGGACACGATTTGTATACAATGCTGGTTAACGCCTGTTTGTCAACATTGATATCATGGCGTCTTACAGAATATCGTGCATACTATGACGACTTTTTTTCAACAGGAGCAGGATCCGAACTCGTAGATTTGTGTTGCGAGAACAAATGCGAAGAATCGGTATTCCAAGATGATCGGAAGTGTGAACTCCTCATTCCTGTTGATGTTAGCATTGATTTTTCAAGACCTTTCCTTTATTGA	MKSKIVNSREILFFLLICTILIVPHGCSPLVKVQVCGHDLYTMLVNACLSTLISWRLTEYRAYYDDFFSTGAGSELVDLCCENKCEESVFQDDRKCELLIPVDVSIDFSRPFLY
Gonadulin-4	XP_023216062.1	ATGCTGGAAAAAATGAAGTTTTTAAGAAATTTAGTGTTGATTCTAGTCATTTTCGTTGTAAAGAATGAAGCTGCAGATCATAGAATACGTGCATGCAGATACGATTTGTATAATAGAATAGTGACAGCATGCAAAGAGAAACTTGAAAAATGGGGTTACAGTTCCTATCGTCTATATAACTTTGCAATCTTTCGTGGAGAAATTGGAAGAAAATTACACGATAGATGCTGTTGGACCAGATGCTTTTATGTAAATTTAAAAGAAGATGCCGTGTGTAAACTTCTCATACCTTCTTCTTCAGTTAAATAA	MLEKMKFLRNLVLILVIFVVKNEAADHRIRACRYDLYNRIVTACKEKLEKWGYSSYRLYNFAIFRGEIGRKLHDRCCWTRCFYVNLKEDAVCKLLIPSSSVK
Gonadulin-5	XP_023242145.1	ATGAAAAGTAAAATAGTGAATTCACGAGAAATATTATTCTTTCTGCTTATTTGTACAATTCTTATTGTACCACATGGCTGTTCTCCACTTGTAAAAGTTCAAGTATGTGGACACGATTTGTATACAATGCTGGTTAACGCCTGTTTGTCAACATTGATATCATGGCGTCGAGCAGGATCCGAACTCGTAGATTTGTGTTGCGAGAACAAATGCGAAGAATCGGTATTCCAAGATGATCGGAAGTGTGAACTCCTCATTCCTGTTGATGTTAGCATTGATTTTTCAAGACCTTTCCTTTATTGA	MKSKIVNSREILFFLLICTILIVPHGCSPLVKVQVCGHDLYTMLVNACLSTLISWRRAGSELVDLCCENKCEESVFQDDRKCELLIPVDVSIDFSRPFLY
Gonadulin-6	XP_023213733.1	ATGGTAAATTTAGGAGTACTCGCCTTTCTGCTGATCTTTACTATTCTTATTGTAGCGCATGAAACTACAGATTATCTATTATGTGCATGCAGATACGATTTGTATAATAGAATAGTGACAGCATGCAAGGAAAAACTTGAAAAATGGGGTTACAGTTCCTATCGTCTATATAACTTTGCAATCTTCGATGGAGAAATTGGAAGAAAGTTACACGATAAATGCTGTCTGGACAAATGCTTTAATTCAAATTTAAATGAAGATGCCGTGTGTAAACTTCTCACACCTTCTTCTTCAATTAAATAA	MVNLGVLAFLLIFTILIVAHETTDYLLCACRYDLYNRIVTACKEKLEKWGYSSYRLYNFAIFDGEIGRKLHDKCCLDKCFNSNLNEDAVCKLLTPSSSIK
Relaxin-1	XP_023235278.1	ATGGCAATTCGGCTGTTTTTTGTTGTAATTCTTTGGTTAACGTGGTTATTACAATGCACAGCCCTTACAGAAGAAAATAAGAAACTATATGAATCAAGAAATTTGGAAGAATGGAAATCACATTGGCATACAGAAAAGCAACGAATATGTGATTTTCACACAATAGATAGCTATGTGTCATTAGCTTGTGAAAAAGATATTTACAAAATAGATAATGAGGATCTTTCTCACAATTCAAATACTTTTAGCAGTTTAGTGAAGAGAGATGAATATCTGCCGATTGGTTCAGCATATAGCTTTGGAATAAACAAAAGAAACCGCGTATTAAAACGAAGAAAAAGAGGAATTTTTCAAGAATGCTGTGATAATGTCAATGGATGTTGTTGGGAAGAATTAGCA…	MAIRLFFVVILWLTWLLQCTALTEENKKLYESRNLEEWKSHWHTEKQRICDFHTIDSYVSLACEKDIYKIDNEDLSHNSNTFSSLVKRDEYLPIGSAYSFGINKRNRVLKRRKRGIFQECCDNVNGCCWEELAEYCQNNNRRINHGNIV
Relaxin-2	XP_023237654.1	ATGGAAAATAGAGAGTGGATAGTTTTGATCTGGTGGTTTATGTGGTTATTTCAGTGCACAATTCCGGCCGATGTTCAACAAGAATATAAAACCGCCTTATTTGAAACAAGAAGCTTCGAAGAATGGAAAAATCACTGGCACGACGAGAAGTATCGAAGATGCTATCATCAAATACCTAGCCATATCAAATTGGCTTGCGAAAAAGATATTTATAGAGTAGAGAAAAAGAATCCGATGCTTCGAGCTTTCGAGAAACCAGACCAATATCTACCCATAGATTTAGTATACGGTTTTGGCACGAAGAAGAGAAGTAGGAGGCAGAAACAGAAACGTCAGGCCAGTGGTATTATAGAAGAATGTTGCGAAAAACCTATGGGCTGTTCTTGGGAAGAATACGCG…	MENREWIVLIWWFMWLFQCTIPADVQQEYKTALFETRSFEEWKNHWHDEKYRRCYHQIPSHIKLACEKDIYRVEKKNPMLRAFEKPDQYLPIDLVYGFGTKKRSRRQKQKRQASGIIEECCEKPMGCSWEEYAEYCPGHNRRRNSNLFLTDN
LGR3	XP_023236525.1	ATGTGGATGTCCTACATCTCTTGGCCTATCCTATGGATCCTTACAACGGCATCCCTCTACTGCTCGGCCCAAGATCACGCTAAGGAATTCATATGCGAAGCTGAGAAATTTCCATGCGGAAATTCTTCCATCTGTTTAGATAGAGTGTATCATTGTGATGGAATCGTACATTGCGAACATGGCGAAGACGAAGAAAATTGTGATGATATTCACGGATCGTTGGCATCAATTTTAAAAGATCTAAACAAGACGCCAATGGTTAATGTCGTCTATCTTTCTTCTTACAGAAACTGCACTATTTCTCCAGTACCTGCTGGGTGTAATTGTCGACAGTTCACTTGGCTTTCCTGCACCAATCTTCATCTAAAAAATATACCCAACAATCTTTCTAGTAATATC…	MWMSYISWPILWILTTASLYCSAQDHAKEFICEAEKFPCGNSSICLDRVYHCDGIVHCEHGEDEENCDDIHGSLASILKDLNKTPMVNVVYLSSYRNCTISPVPAGCNCRQFTWLSCTNLHLKNIPNNLSSNITKLVLSNNSIETLERGSFQNYRNLKILHLGGNLIRKIENGTFIGLYKLKFLLLMRNDIQEISRGMFQHLDNVDWLDLKKNKLKKMDVRILHDLPSLRVFDLSYNYLTMKETEFPRHRNLYWLDLRSNEISKVKSHTFSWLINLEYLSLKDNKIDDIDETAFQRLIKLTELNLSFNQLKFLRPKLFYSLRNLSKLKLEYNPLTSLPVEIFHHLINLKSLNLSGIEIENINIHHFKSLKNLEFIYFRKFLYCSYAPYVRNCMPKTDGL…
LGR41-42	XP_023239409.1	ATGCACATGGTTGTTGCCGTTCTTTCTTTGACAAGTCTCATATCGACTCATTGCATACAAAGAAGTTATTTTTGTCAAGATGGGTATTTTCCCTGTAACGGTTCTGATGTTTGTGTTCCAAGAGAAAGTATCTGTGATGGAAAAAAAGACTGTGAAAATGGTTCCGATGAAACAGACTGCAAAGATGAAAATAAAAGAGAATATTACAATAATTTATTTAGAAAAAGACCCGATGAAGATCGACATACAAAAATTAAAACCTGTGATATGATAATCCGACCAATTGAATGTCAATGTTCTGAAAAAAGTTTATTTTGCAACTTAAAGAATTTTCATGCTGTGCCTTTAAATCTTTCAGAAGATTTGCAAATGTTGGATCTAGCTGGAAATAAATTGGAC…	MHMVVAVLSLTSLISTHCIQRSYFCQDGYFPCNGSDVCVPRESICDGKKDCENGSDETDCKDENKREYYNNLFRKRPDEDRHTKIKTCDMIIRPIECQCSEKSLFCNLKNFHAVPLNLSEDLQMLDLAGNKLDSIDGDHFPQLPQLHTLLLSKSEITQLSEGAFKNLTALEKLYLIGNNLESIQNNVFTTNRRLNYLDLSHNPLVLLNSFSFQGLEALTELNLRHCLLETLPDGVFDPLIRLERLSLSKNKLYSIEKKIFQNNGHLKLLSLDGNKLKYLNENSFGTIPSLKKLELRNNRIKTIASSTFDGLSSLISLDLSENPFEELSPSNFENLTCLEYIYFQDFQLCSYAPKVRICHPRSDGISSLEHLLDKVILRFSVWTMASVACIGNFFVLMSR…
LGR43	XP_023236565.1	ATGAAATTACATAAACAGAAACGTCTTAATTTTGTCAAACGTTATAAAGATTGGACATTAGAAGATTGGTCAGATGAATCTAAAATTAATAGAGTTGGTTCAGAGAGAAGATGGATATGGACTACATCGATGAAGTCTATAACTGAGCGAGAAATACAAATAATATTGAAATTTGGTAGTGGTAGTCTTATGGTCTGGGCTTTATTACCTATTCTGGGCCTTCTATACCTAATGAAATGGATAGAATATTTAATTGGAAACAAATTGTCATCAATTGCTGATTTTACTTTTTTAAGGAATAATTACATTAAATTATTAGTAATTTCATTCAACAAAATACAATATTTGGATAATGGATCGTTTATAGGATTAAGAAATCTTAGAGAATTGGATTTACGT…	MKLHKQKRLNFVKRYKDWTLEDWSDESKINRVGSERRWIWTTSMKSITEREIQIILKFGSGSLMVWALLPILGLLYLMKWIEYLIGNKLSSIADFTFLRNNYIKLLVISFNKIQYLDNGSFIGLRNLRELDLRNCELKSLNSETFKPLKMLESLLLDGNQLEEFEQGIFKYLSKLKLLSLRRNRIKYIKEEIFYGLHSLKALSLSWNELSQLDEDSFGNISSLINLDLENNNLISIKRNTFSQLINLQTLNLKKNKLKDLHSDTFIPLTSLTHIYFQDFRMCSYALHIRVCEPRGDGISSVTHLLDSLILRISVWIVAFLACLGNLLVLVGRHLVKETNEVHSIYIKNLAVADFLMGIYLFMIAGHDMAFRGDYVNHDKHWRHSWKCNFCGILSTLSSE…
LGR5	XP_023216776.1	ATGGAAGCATACGAACGAAACATCAGTTACCGAGAAGTAACCGATCGACATTTAACAAGTGTCATTGATAGTTCATTTTCGTGTCAGCAGTTTATCAGATGGAATTGCAAGGGTGCCAAACTGGGTTTATGGTATCCTAATCCTTTAAGTTGGTGGGTCGGTCGAAATAGAATGAAGCAATATTATTGGGGAGGTGCAGAAACGGACAGTAGAACTTGCGGATGTCATCCTTATTGTGAACCTACTAAAAGAAACAGTACTTGTAACTGTGATGCTAAAGACGAGAAGAGGTGGCTAGAAGATTCTGGTCTTTTATTAGATTCTTCCAGATTGCCCGTATTCCAGTTACGATTTGGAGATTTGGGAAAACCAAACAAAGCTGGAAGTCATACTTTAGGA…	MEAYERNISYREVTDRHLTSVIDSSFSCQQFIRWNCKGAKLGLWYPNPLSWWVGRNRMKQYYWGGAETDSRTCGCHPYCEPTKRNSTCNCDAKDEKRWLEDSGLLLDSSRLPVFQLRFGDLGKPNKAGSHTLGPLICYQQGHIDEFKGIHNAPAEITSPEFPSSYPPPFHKFTWKVIITAGDMIELTFPDYDVLHFGAYNSVPGCQDVVTVSAKPEEGNIIVIKRQGNAPPYYISQGSATSINITLTTCNQDERLPSRSGFRAVFKRSDCVGCNAAVGQNGGTTFCDETCGIIASEGYPFPDHWYSNSKKYNHSWILRQNGPSSQSLVVELNFNDFDIPGTLASRNCTPEQGILNIYDGEGINDKFLIGRFCNYNYQGVVYSTQPIMTLVYITKWKRFG…
RTK-I	XP_023210807.1	ATGTATGGAAGGGTGGTAAACGGCGAACGTCCGACGTTCGGCCTGTACTTTCGTTTCCAACGAACTTCATTCAGTTTCATTGTTTTTCTCATCGTGGCCATCACGCCGTTAACGCAGGTGGAATCTTTAACTCAGGAATACGTATGCAATAATATCGATATCAGGAATTCAGTTGCCCACTTTAGGAAATTAGAAAATTGCACCGTGGTGGAAGGTTACCTTCAGATACTGTTACTAGACAACAGCGACGAGAAGGACTATGAAAATCTCTCGTTTCCTAAACTGAGAGAGGTGACCGGATATCTGCTCTTGTATCGGGCATTCGGCTTGCGCTCGCTGGACAGGCTGTTTCCCAATCTGGCGGTCATCCGAGGATACATTCTGTTCCACAATTACGCA…	MYGRVVNGERPTFGLYFRFQRTSFSFIVFLIVAITPLTQVESLTQEYVCNNIDIRNSVAHFRKLENCTVVEGYLQILLLDNSDEKDYENLSFPKLREVTGYLLLYRAFGLRSLDRLFPNLAVIRGYILFHNYALVIFEMFQLKEIGLKSLTNIVRGSVRIEKNPSLCYVDTVNWDNIAKAGAGNHFIKSNHNPRDCPNTCTGTGTGGYHLAVENPVGNTNNDRAAYCWNAQHPQKICGSECENKNLTCMQTNASHCCHHECLGGCTGTEATDCIECRHVLFQGRCMRECPINTYKYKNRRCVTESECRKMPKDSLYNSNEDELIYWKPLDGECRPDCPQGYNEHKTNKHYCVKCKGRCPKVCPGGILTNVASAQRLRGCTHINGSLEIQIQGGSNITAE…
RTK-II	XP_023209366.1	ATGATTGCTATAATAATATTATATTTTTTGGTTCTGACTCTTGTTAGAGCAATTCCATTTGATCAAGCAATTGATATCACTTGTGATGGCGTTGAATTTAAAGAAAATGATTACATTGAGAAATTTGAAAAATACATGAATTGTACTGTAATTGAAGGAAATTTGGAGATATTTCCTTTTGAAAATAATATAATGTCAGATTATAATATGAGTTTTCCTAATTTGAGAGAAATTACTGGATATCTTTTGTTATATAGAATATCTGGTTTGAGGTCATTAGAACAACTCTTTCCAAATTTATCAGTTATTCGAGGAAATACCTTGTTTCTTGGATATGCACTTACTGTTTACGAAATGATGGATCTTCAAGAAATAGGATTAAGAAATTTAACAAAAATT…	MIAIIILYFLVLTLVRAIPFDQAIDITCDGVEFKENDYIEKFEKYMNCTVIEGNLEIFPFENNIMSDYNMSFPNLREITGYLLLYRISGLRSLEQLFPNLSVIRGNTLFLGYALTVYEMMDLQEIGLRNLTKIVHGNIRIEKNPRLCFVDTIDWNYITMMEKTRNVIRENRLSAFCPNCPKHCPKILRNGNTESLCWNLNYCQKVCNKSCENSGCTASGECCHAKCLGGCTGLESNDCNSCRNVTFNKFCFDKCPHFTFEYLSWRCITETECRKIKTLGNEKIYWKAVDKKCLPNCPSGYSEHHSDNHSCIECKENCRKVCVPPLVIDSIATSKRLRRCTYIDGNLEIQIKGENNVIQALAENLGYIQEIFGYLKIVRSFPLISLNFLRDLRIIYGENK…

## Sheet: Cimex
Cimex lectularius
protein name	identifier	CDS	protein sequence
Gonadulin	XP_014243708.1	ATGGACGTTGTACTGAAACTTTTTCTAATCCTCGCTTTCGCAGCACGCAACACATTTGCCTTTATGAAACCGACATGCAGCAAAGATTACCTTCGCTTTATGGTCGCTACTGCATGTTCATACGCCAAACGAGAAGTGTCAAATGATGATGTGATGAAAGTAGTCGAAGAAGAATTCGACAAACACTTTGACGATGTGGGAAACTATGTGACCGCAGACAACGAAATTTTCCATGCACCTTTAAATTACCGGAATCATAAACATTGGCGAGAAGTACCTTTCAAACTATTCAAAAACAAAAGGACAACGGATAAATTCGGAAATTTTCAGTCTGACTGGCAAAACTTCATGAAGATATCCGACAATCCGGGATTTGGCCGCTTCAGAAGGTTGCTAGGT…	MDVVLKLFLILAFAARNTFAFMKPTCSKDYLRFMVATACSYAKREVSNDDVMKVVEEEFDKHFDDVGNYVTADNEIFHAPLNYRNHKHWREVPFKLFKNKRTTDKFGNFQSDWQNFMKISDNPGFGRFRRLLGLEGASMPSGDIAGIPVPWMNREELHSKGINGNLLYRDIRDTVMKCCTRNCTVDEFKHLCG
aIGF-short	GDEK01022120.1	ATGAGGGTGATAACGTTTTACCTTCTCTGCTTGTTTTTACCAATCTATTTCTGTTCTTCTTCAAACGCCGTCAGATTCTGCGGAAGAAGCCTAGCCGAAGCCTTGGCTATCGTCTGCAGCGAACGTGGCTACAACATGGCGTTTCGACCAGGTGCTCCTATCCCTACTGACAGAAGATACCGAAGAGGAATCGTTGACGAATGCTGTCACAACGGCTGCTCGTTTAGCACTCTTGAATCGTACTGCAGCGAGGGATCTTCTGACGACTCTAAATCCCCGCCTTATTTACAAATCAGGGGTGGACATCTGGCAATGAAAGGAACGCTACAAGATCGACTTATGACTTCACTTTTTTATTAA	MRVITFYLLCLFLPIYFCSSSNAVRFCGRSLAEALAIVCSERGYNMAFRPGAPIPTDRRYRRGIVDECCHNGCSFSTLESYCSEGSSDDSKSPPYLQIRGGHLAMKGTLQDRLMTSLFY
aIGF-long	XP_014260033.1	ATGAGGGTGATAACGTTTTACCTTCTCTGCTTGTTTTTACCAATCTATTTCTGTTCTTCTTCAAACGCCGTCAGATTCTGCGGAAGAAGCCTAGCCGAAGCCTTGGCTATCGTCTGCAGCGAACGTGGCTACAACATGGCGTTTCGACCAGGTGCTCCTATCCCTACTGACAGAAGATACCGAAGAGGAATCGTTGACGAATGCTGTCACAACGGCTGCTCGTTTAGCACTCTTGAATCGTACTGCAGCGAGGGATCTTCTGACGACTCTAAATCCCCGCCTTATTTACAAATCAGTAAAAGGAGTGACAGTCATAAGAATATGAACAAAGAGAACAAAGATTATGTTGACGACCAAGAGATGAGCGATCAATATTCAGACATGATGGTGAAACAATCT…	MRVITFYLLCLFLPIYFCSSSNAVRFCGRSLAEALAIVCSERGYNMAFRPGAPIPTDRRYRRGIVDECCHNGCSFSTLESYCSEGSSDDSKSPPYLQISKRSDSHKNMNKENKDYVDDQEMSDQYSDMMVKQSTTYQHNVLQTRSSIENIDIKSDGTHHHKRKLFGHIDDDQGGRAGHIYPYSLDHHLYRKATGGNKVKRNEMRRSSMDSSHQRLESKLGHNPNENSLDWLRKSENDFISSNRHPTIRHHKERFSVPRHRVTDLHVKKNKVSPTSQVGTISPYFLGHTLVSKSTRKSFRY
Insulin	XP_024084204.1	ATGTGGAGGTGGATCATCCTTTTGGCTGCGGTTGCATCGGTTTTCGGAAATTTCTACCATCTACGTTCATACGCTCCTTTCCATAAAAGGAGCTCCCAGAAATACTGCGGTCCAGAGATACACGAGGCGCTCCGAGTCATTTGCAATGGATACTACAACCACATGTTCAAGAAATCCTATAATTTCGAGGATGATCGTATGAATGTTTTCTTGGAAGGAGAGGAGACTGATGACCTTATTCCAATCAATTCAAAAGAAAACGCATTGTCCATGTTTTCTAAAAATTATTTCCGAAATAAAAAAGGCGTTTACGACGAATGCTGTAGGAAAAGTTGCTCAATATCAGAACTGACATCCTATTGTGCTGATGGTCAAGGATGA	MWRWIILLAAVASVFGNFYHLRSYAPFHKRSSQKYCGPEIHEALRVICNGYYNHMFKKSYNFEDDRMNVFLEGEETDDLIPINSKENALSMFSKNYFRNKKGVYDECCRKSCSISELTSYCADGQG
Relaxin	Absent
LGR3	XP_024086231.1	ATGAGGTTCTCCAGAATCATCATGATATCCATCCCCTTGTGCACGTCGTTCGCCCTGCTGCTTTCGACCATTTTGTTCTTGAGATACGGTTCGTGTCCGGAGGGGAATTTTTCTTGTGCCTCCTCCGACATGTGCGTGTTGCAGCGTCTTGTCTGCAACGGGAAAGCCGACTGCCCCAACGGCGAGGATGAGGACGTAATTATTTGCTCTGATTTGCACGGGGGCTTCTCGAGTATGATCGCATCCCTGAAGAACAGGACAAGCAATGCTTTTTGCGAATTGAGCAACGTACCAAAGCAGTGCAAATGCAAAAGCTCCGTGCTTTGTTGCAAATCAAGAAACCTGACAGAAATACCGACTGGAGTTCAGGGAAATGTTAACGGAATAATAGTCATGAAC…	MRFSRIIMISIPLCTSFALLLSTILFLRYGSCPEGNFSCASSDMCVLQRLVCNGKADCPNGEDEDVIICSDLHGGFSSMIASLKNRTSNAFCELSNVPKQCKCKSSVLCCKSRNLTEIPTGVQGNVNGIIVMNTQIELFDTTFLNYHPSLINLGNNGLTKLPSKVFKGQIYLKKLFLIKNKLETLNGSLSVEFVNLNWLFLYDNYLTELKAKNWKMQYLTWLDASKNKLTLKNETFNRLTSLKFLYLERNMIQEINNDIFANLTNLIDLDLSWNIIKFIGPRAFASLYKLTDLNLMNNLILRLTSTHFLMLKNVQKLQLGGNARLEIGNYFFPLESLRSLNLKDIELPNLESSIFEMLTRLEIIYFKKYKYCTYVPQVKRCVPRADGLSSENDLIANDL…
LGR3 isoform	XP_024086239.1	ATGAGGTTCTCCAGAATCATCATGATATCCATCCCCTTGTGCACGTCGTTCGCCCTGCTGCTTTCGACCATTTTGTTCTTGAGATACGGTTCGTGTCCGGAGGGGAATTTTTCTTGTGCCTCCTCCGACATGTGCGTGTTGCAGCGTCTTGTCTGCAACGGGAAAGCCGACTGCCCCAACGGCGAGGATGAGGACGTAATTATTTGCTCTGATTTGCACGGGGGCTTCTCGAGTATGATCGCATCCCTGAAGAACAGGACAAGCAATGCTTTTTGCGAATTGAGCAACGTACCAAAGCAGTGCAAATGCAAAAGCTCCGTGCTTTGTTGCAAATCAAGAAACCTGACAGAAATACCGACTGGAGTTCAGGGAAATGTTAACGGAATAATAGTCATGAAC…	MRFSRIIMISIPLCTSFALLLSTILFLRYGSCPEGNFSCASSDMCVLQRLVCNGKADCPNGEDEDVIICSDLHGGFSSMIASLKNRTSNAFCELSNVPKQCKCKSSVLCCKSRNLTEIPTGVQGNVNGIIVMNTQIELFDTTFLNYHPSLINLGNNGLTKLPSKVFKGQIYLKKLFLIKNKLETLNGSLSVEFVNLNWLFLYDNYLTELKAKNWKMQYLTWLDASKNKLTLKNETFNRLTSLKFLYLERNMIQEINNDIFANLTNLIDLDLSWNIIKFIGPRAFASLYKLTDLLTSTHFLMLKNVQKLQLGGNARLEIGNYFFPLESLRSLNLKDIELPNLESSIFEMLTRLEIIYFKKYKYCTYVPQVKRCVPRADGLSSENDLIANDLLRWTLWTIM…
LGR4	Absent
LGR5	XP_024084026.1	ATGGAGATGTTGTTGTATTTCCTCGCACTCTTCTTTTTCACCAGTTCCTCCGAGATCCAGCCGACAGACCGACCAGGCGGTGAGGCGGAAGTGAGCTGCATGCCTGCCGAGGACGTCTTCCGCTGCGACGAGACCGTCTGCGTCGCCAAGACGGTCCGCTGCAACGGCATCCCCGACTGCCCGGGAGCCGAAGACGAGTCCGTCATGGAATGCGGCTGCCTGGAAAACGAGTTTAGGTGCAGCAACAGTTGTGTCGACATCGTGAAGCGCTGCGACAAGCACCCGGATTGCGCCGAAGGCGAGGATGAAAAGGACTGTCGGACGTTCATATGCCCAACGACCCATTTCAAATGTAATAACCACTTCTGTATACCGACTGAAGCGGTTTGCAACTACCAG…	MEMLLYFLALFFFTSSSEIQPTDRPGGEAEVSCMPAEDVFRCDETVCVAKTVRCNGIPDCPGAEDESVMECGCLENEFRCSNSCVDIVKRCDKHPDCAEGEDEKDCRTFICPTTHFKCNNHFCIPTEAVCNYQDDCGDGSDEADCQYRHCWHPEFTCINQECVPPGVLCDGNADCKDGSDEWDCTPENFVQCGDGSRIHKQYWCDGWPNCPDNHADELNCSKCDKPDEYKCSNGRCISRANVCDSQCDCVSANSTVCDDEIGCEKFYTTTNGMTNCIVGTSLACGTTERNRAEERCIASGFLCDGQNQCFNGKYLSDEFGCKESDVMSLPPSELFRCQDNRTLPKDLLCDFKIDCLDGDDETDCQASAADCAQEEFRCQNGQCVPIGSRCNMYTDCWDK…
LGR5 isoform	XP_024084029.1	ATGGAGATGTTGTTGTATTTCCTCGCACTCTTCTTTTTCACCAGTTCCTCCGAGATCCAGCCGACAGACCGACCAGGCGGTGAGGCGGAAGTGAGCTGCATGCCTGCCGAGGACGTCTTCCGCTGCGACGAGACCGTCTGCGTCGCCAAGACGGTCCGCTGCAACGGCATCCCCGACTGCCCGGGAGCCGAAGACGAGTCCGTCATGGAATGCGGCTGCCTGGAAAACGAGTTTAGGTGCAGCAACAGTTGTGTCGACATCGTGAAGCGCTGCGACAAGCACCCGGATTGCGCCGAAGGCGAGGATGAAAAGGACTGTCGGACGTTCATATGCCCAACGACCCATTTCAAATGTAATAACCACTTCTGTATACCGACTGAAGCGGTTTGCAACTACCAG…	MEMLLYFLALFFFTSSSEIQPTDRPGGEAEVSCMPAEDVFRCDETVCVAKTVRCNGIPDCPGAEDESVMECGCLENEFRCSNSCVDIVKRCDKHPDCAEGEDEKDCRTFICPTTHFKCNNHFCIPTEAVCNYQDDCGDGSDEADCQYRHCWHPEFTCINQECVPPGVLCDGNADCKDGSDEWDCTPENFVQCGDGSRIHKQYWCDGWPNCPDNHADELNCSKCDKPDEYKCSNGRCISRANVCDSQCDCVSANSTVCDDEIGCEKFYTTTNGMTNCIVGTSLACGTTERNRAEERCIASGFLCDGQNQCFNGKYLSDEFGCKESDVMSLPPSELFRCQDNRTLPKDLLCDFKIDCLDGDDETDCQASAADCAQEEFRCQNGQCVPIGSRCNMYTDCWDK…
RTK-A	XP_014256336.1	ATGTTTAAGAAGTGGCGTAAAAGAAATGCAATATCGTGGAATGTGGTATTTAGTTTAATGTGTGTTTTATCGCTGATATTTCACACAGCTACCACACATAGATATATTACAGATGACCACGGAAAAACTGTATTAAACGAGCCTGGAGTTTGTAGCAGCAAAGACATCCGAAATTCAGTGGAATCATTTTCTCAGCTGAATGGATGCCAGATTGTCGAGGGATTCGTTCACATCGTTCTTATCGATAAGGCTACTGACGCCGATTATGCTAACATAACGTTTCCCGAACTAAAGGAGATCACGGACTATCTTCTGCTTTACAGAGTTCACGGTCTCAGATCGCTCGGATCTATTTTCCCCAACCTTGCTGTTATAAGAGGCAATCATTTATTCAAAGAT…	MFKKWRKRNAISWNVVFSLMCVLSLIFHTATTHRYITDDHGKTVLNEPGVCSSKDIRNSVESFSQLNGCQIVEGFVHIVLIDKATDADYANITFPELKEITDYLLLYRVHGLRSLGSIFPNLAVIRGNHLFKDYALVVFEMLHLQEIGLSSLTHILRGSVNLSKNPVLCFVDTIDWDLIAHNGKGVHHIAGNKLQNECPMCPPINHTCPTSATTGEPLCWNSHHCQRVCPKHCNGSCNAAGDCCNASCIGGCTGSGSDNCISCRHVLFENKCVSKCPANTYKYMNRRCIVESVCYDMPKPVEIVDSNIGHNPWKPFQGECIMECKSGYIEKEVILKGQKRNQCEPCEGVCKKECPGANVDSIAAAQKLRGCTYIKGALEIQIRGGSNVVKELDENLSMI…
RTK-B	XP_014242610.1	ATGAATGGAATGCGGCCCAGAAATTCGATGGAGGGTGGCGCCTGGTGGGGGGTTGGTGGGGGCCACGGCGGTCCTTCGCTCCTCGCTGTTCATCAGTGTACGCTTCTGCCGGAGTCGTTGTTACACCTCGCGCAAGTGCGTGACCGCGTTGCCGCCCTTCGCCGCCGCGCGCAACACGCGCGTGTCAATTCTCTGCTACGTGATTCTGCACCAACAAAGCAAAACAGTTGGAGGACCGGGCCGAGCCCGATCTCGACATGTGAACGTACAGATTTAACTTTCTGTGTGATGTTACTTGCGTTCTGGAGAATATGGTGGCTGTTGACGATAGCTCTCTCTTCAACCGTAATGGGCCGCACCTGTCCCAGCATGGACATTCGGAACAATGTGACGAACTTC…	MNGMRPRNSMEGGAWWGVGGGHGGPSLLAVHQCTLLPESLLHLAQVRDRVAALRRRAQHARVNSLLRDSAPTKQNSWRTGPSPISTCERTDLTFCVMLLAFWRIWWLLTIALSSTVMGRTCPSMDIRNNVTNFNLLRGCSVIDGFLHIVLIDKSSQQDFENVTFPDLREVTEYVLFYQVNGLTSLGEVFPNLAVIRGEKLFLDYSFIVFQMPDLKTLKFKSFIILRGSVVIANNKNLCYDNTIDWDKVAVSGVREYLFPNDTEKNCSCPSCSDGLCWSEKNCQLDLAESSCHQECVGGCTGSGPSNCVSCRHLYFRGKCVPECPDGYYSFNSRHCISKEDCINSSSTYHKMRRNDGAHLVWFIWGNSCVTECPPKFEKTPDGKSCQRCSGMCKKVCSMG…

[truncated: 26 more sheets: Daphnia, Drosophila, Galleria, Glossina, GryllusRubens, Halyomorpha, Hermetia, LatrodectusG, LatrodectusH, Leptinotarsa, Mesobuthus, Neodiprion, Oncopeltus, Osmia, Parasteatoda, Pardosa, Pediculus, Periplaneta, Rhodnius, Steatoda …]
